# Supplementary material for: Unveiling Salt Tolerance Mechanisms in Plants: Integrating the KANMB Machine Learning Model With Metabolomic and Transcriptomic Analysis
Source: Adv Sci (Weinh). 2025 Apr 26;12(23):2417560. doi: 10.1002/advs.202417560 (PMC12199390; doi:10.1002/advs.202417560)
Supplement: Supplementary file 2 — Supplemental Table 1 [file ADVS-12-2417560-s001.xlsx]

## Sheet: Tables
				Supplementary Information
				Unveiling Salt Tolerance Mechanisms in Plants: Integrating the KANMB Machine Learning Model with Metabolomic and Transcriptomic Analysis
				Shoukun Chen1,2, Hao Zhang1,2, Shuqiang Gao1,2, Kunhui He1,2, Tingxi Yu1,2, Shang Gao1,2, Jiankang Wang1,2, Huihui Li1,2,*

## Sheet: Table S1
Table S1. Positive metabolites identified in this study
ID	Name	RT [min]	m/z	Class_I	Class_II
Com_7_pos	Betaine	1.581	118.086	Organic acids and derivatives	Carboxylic acids and derivatives
Com_24_pos	Vitexin	5.94	433.113	Phenylpropanoids and polyketides	Flavonoids
Com_43_pos	Choline	1.299	104.107	Organic nitrogen compounds	Organonitrogen compounds
Com_79_pos	Pipecolic acid	1.665	130.086	Organic acids and derivatives	Carboxylic acids and derivatives
Com_134_pos	Acetophenone	2.59	121.065	Organic oxygen compounds	Organooxygen compounds
Com_277_pos	L-Tyrosine	2.372	182.081	Organic acids and derivatives	Carboxylic acids and derivatives
Com_380_pos	Trigonelline	1.335	138.055	Alkaloids and derivatives	Not available
Com_585_pos	L-Pyroglutamic acid	1.573	130.05	Organic acids and derivatives	Carboxylic acids and derivatives
Com_587_pos	3-Methoxybenzaldehyde	5.409	137.06	Benzenoids	Benzene and substituted derivatives
Com_686_pos	Diosmetin	5.962	301.071	Phenylpropanoids and polyketides	Flavonoids
Com_706_pos	Apocynin	4.702	167.07	Organic oxygen compounds	Organooxygen compounds
Com_757_pos	Methyl cinnamate	5.501	163.075	Phenylpropanoids and polyketides	Cinnamic acids and derivatives
Com_955_pos	2-Hydroxycinnamic acid	2.388	165.055	Phenylpropanoids and polyketides	Cinnamic acids and derivatives
Com_1007_pos	Carvone	5.656	151.112	Lipids and lipid-like molecules	Prenol lipids
Com_1257_pos	Vanillin	0.7	153.055	Benzenoids	Phenols
Com_1377_pos	Ethyl paraben	5.137	167.07	Benzenoids	Benzene and substituted derivatives
Com_1562_pos	Glycerophospho-N-palmitoyl ethanolamine	9.156	454.293	Lipids and lipid-like molecules	Glycerophospholipids
Com_1655_pos	3,4-Dimethoxycinnamic acid	4.697	209.08	None	None
Com_1825_pos	N-Ethylglycine	0.962	104.071	Organic acids and derivatives	Carboxylic acids and derivatives
Com_1883_pos	1-Phenyl-3-methyl-5-pyrazolone	3.75	175.086
Com_1907_pos	Methionine sulfoxide	1.917	166.053	Organic acids and derivatives	Carboxylic acids and derivatives
Com_1966_pos	trans-Cinnamaldehyde	5.084	133.065	Phenylpropanoids and polyketides	Cinnamaldehydes
Com_2315_pos	Adenosine 3'5'-cyclic monophosphate	2.074	330.059	Nucleosides, nucleotides, and analogues	Purine nucleotides
Com_2729_pos	Apigenin	5.481	271.06	Phenylpropanoids and polyketides	Flavonoids
Com_2825_pos	Acetanilide	4.87	136.076	Benzenoids	Benzene and substituted derivatives
Com_3731_pos	S-Adenosylmethionine	1.328	399.144	Nucleosides, nucleotides, and analogues	5'-deoxyribonucleosides
Com_4155_pos	Histamine	1.171	112.087	Organic nitrogen compounds	Organonitrogen compounds
Com_4431_pos	Guanine	4.418	152.057	Organoheterocyclic compounds	Imidazopyrimidines
Com_5853_pos	(2E)-3-(3,4-dimethoxyphenyl)prop-2-enoic acid	0.685	209.08
Com_9616_pos	Syringic acid	0.812	199.06	Benzenoids	Benzene and substituted derivatives
Com_15273_pos	(1E,4Z,6E)-5-hydroxy-1,7-bis(4-hydroxyphenyl)hepta-1,4,6-trien-3-one	5.069	309.112
Com_23_pos	Adenosine	2.852	268.104	Nucleosides, nucleotides, and analogues	Purine nucleosides
Com_73_pos	L-Phenylalanine	4.865	166.086	Organic acids and derivatives	Carboxylic acids and derivatives
Com_257_pos	Esculetin	5.061	179.034	Phenylpropanoids and polyketides	Coumarins and derivatives
Com_350_pos	L-Glutathione (reduced)	1.887	308.09	Organic acids and derivatives	Carboxylic acids and derivatives
Com_360_pos	L-Glutathione oxidized	2.246	307.083	Organic acids and derivatives	Carboxylic acids and derivatives
Com_383_pos	L-Glutamic acid	1.642	148.06	Organic acids and derivatives	Carboxylic acids and derivatives
Com_476_pos	Pyrogallol	1.412	127.039	Benzenoids	Phenols
Com_506_pos	Pantothenic acid	4.979	220.118	Organic oxygen compounds	Organooxygen compounds
Com_560_pos	Coumarin	5.425	147.044	Phenylpropanoids and polyketides	Coumarins and derivatives
Com_992_pos	2-Aminoadipic acid	2.029	162.076	Organic acids and derivatives	Carboxylic acids and derivatives
Com_1140_pos	Isoferulic acid	4.96	195.065	Phenylpropanoids and polyketides	Cinnamic acids and derivatives
Com_1558_pos	Scopoletin	5.099	193.05	Phenylpropanoids and polyketides	Coumarins and derivatives
Com_1940_pos	Taxifolin	5.089	287.055	Phenylpropanoids and polyketides	Flavonoids
Com_3404_pos	Isorhamnetin	5.53	317.066	Phenylpropanoids and polyketides	Flavonoids
Com_2_pos	D-(+)-Maltose	1.374	365.105	Organic oxygen compounds	Organooxygen compounds
Com_10_pos	(3beta,9xi)-3-(beta-D-Glucopyranosyloxy)-14-hydroxycard-20(22)-enolide	8.238	537.303
Com_13_pos	Oleamide	9.669	304.261	Lipids and lipid-like molecules	Fatty Acyls
Com_14_pos	Fenpropimorph	9.722	304.261	Benzenoids	Benzene and substituted derivatives
Com_18_pos	Tectoridin	5.388	463.123	Phenylpropanoids and polyketides	Isoflavonoids
Com_27_pos	Prostaglandin K2	6.847	333.203	Lipids and lipid-like molecules	Fatty Acyls
Com_29_pos	6-Pentyl-2H-pyran-2-one	6.856	333.203
Com_36_pos	6-Methylquinoline	5.142	144.081	Organoheterocyclic compounds	Quinolines and derivatives
Com_39_pos	MAG (18:3)	8.231	353.268	Lipids and lipid-like molecules	Glycerolipids
Com_40_pos	octadec-9-ynoic acid	9.181	280.263
Com_44_pos	DGDG O-8:0_2:0	10.272	593.276
Com_45_pos	(11E,15Z)-9,10,13-trihydroxyoctadeca-11,15-dienoic acid	6.1	351.214
Com_47_pos	Lysine butyrate	1.576	235.165	Organic acids and derivatives	Carboxylic acids and derivatives
Com_57_pos	D-Proline	1.377	116.071	Organic acids and derivatives	Carboxylic acids and derivatives
Com_58_pos	Dl-3-Hydroxynorvaline	1.374	116.071	Organic acids and derivatives	Carboxylic acids and derivatives
Com_65_pos	Bicyclo prostaglandin E2	7.15	335.219	Lipids and lipid-like molecules	Fatty Acyls
Com_67_pos	Adenine	2.851	136.062	Organoheterocyclic compounds	Imidazopyrimidines
Com_78_pos	Indole-3-acrylic acid	5.14	188.071	Organoheterocyclic compounds	Indoles and derivatives
Com_80_pos	Hexadecanamide	9.448	278.245	Lipids and lipid-like molecules	Fatty Acyls
Com_112_pos	1H-indene-3-carboxamide	3.585	160.076
Com_117_pos	Avocadyne 1-acetate	7.786	349.235	Lipids and lipid-like molecules	Fatty Acyls
Com_118_pos	PC O-18:3	8.149	518.324
Com_139_pos	2,3-Dinor-11β-prostaglandin F2α	6.158	349.199	Lipids and lipid-like molecules	Fatty Acyls
Com_142_pos	PC O-18:2	8.634	520.34
Com_148_pos	LPC 16:0-SN1	9.178	496.34
Com_176_pos	Oleoyl ethylamide	10.464	332.292	Lipids and lipid-like molecules	Fatty Acyls
Com_184_pos	Narcissoside	5.323	625.176	Phenylpropanoids and polyketides	Flavonoids
Com_217_pos	3-[3-(beta-D-Glucopyranosyloxy)-2-methoxyphenyl]propanoic acid	5.165	381.115
Com_222_pos	Prolylleucine	2.109	229.154	Organic acids and derivatives	Carboxylic acids and derivatives
Com_249_pos	Polypodine B	7.929	497.311	Lipids and lipid-like molecules	Steroids and steroid derivatives
Com_272_pos	LPC 18:3-SN1	8.333	518.324
Com_280_pos	2-methyl-2,3,4,5-tetrahydro-1,5-benzoxazepin-4-one	4.795	177.102
Com_281_pos	LPC 18:2-SN1	8.845	520.34
Com_288_pos	3alpha-Dihydrocadambine	5.153	529.218	Organoheterocyclic compounds	Indoles and derivatives
Com_312_pos	DQH	5.281	399.162
Com_316_pos	WMH	5.427	495.184
Com_329_pos	Catechin	5.385	313.07	Phenylpropanoids and polyketides	Flavonoids
Com_333_pos	2-[2-(methylthio)benzoyl]benzoic acid	4.728	273.058
Com_343_pos	Securinine	4.954	235.144	Organoheterocyclic compounds	Indolizidines
Com_349_pos	5-OxoETE	7.758	319.224	Lipids and lipid-like molecules	Fatty Acyls
Com_358_pos	13,14-dihydro-15-keto-tetranor Prostaglandin E2	5.887	281.175
Com_372_pos	9-Oxo-ODE	7.153	295.227	Lipids and lipid-like molecules	Fatty Acyls
Com_389_pos	beta,beta-Dimethylacrylalkannin	5.449	371.148	Benzenoids	Naphthalenes
Com_409_pos	Epigallocatechin	2.24	307.083	Phenylpropanoids and polyketides	Flavonoids
Com_418_pos	9,17-Octadecadiene-12,14-diyne-1,11,16-triol	6.783	291.195
Com_459_pos	3-Methoxy prostaglandin F1α	6.705	409.256	Lipids and lipid-like molecules	Fatty Acyls
Com_466_pos	Stearamide	10.282	306.277	Organic acids and derivatives	Carboximidic acids and derivatives
Com_494_pos	4-Methoxybenzaldehyde	4.561	137.06	Benzenoids	Benzene and substituted derivatives
Com_514_pos	Heroin-d3	5.341	373.183
Com_524_pos	(+)-epipinoresinol-4-O-beta-D-glucoside	5.209	503.191	Lignans, neolignans and related compounds	Lignan glycosides
Com_551_pos	2,4-dihydroxyheptadec-16-en-1-yl acetate	6.733	351.253
Com_584_pos	7-Hydroxycoumarine	5.331	163.039	Phenylpropanoids and polyketides	Coumarins and derivatives
Com_601_pos	Leucylproline	5.099	229.154	Organic acids and derivatives	Carboxylic acids and derivatives
Com_629_pos	3,14-dihydro-15-keto-tetranor Prostaglandin E2	6.09	321.167	Organic oxygen compounds	Organooxygen compounds
Com_636_pos	Chlorogenic acid	5.001	377.084	Organic oxygen compounds	Organooxygen compounds
Com_696_pos	1,2-dihydroxyheptadec-16-yn-4-yl acetate	7.492	349.235
Com_715_pos	4-acetyl-4-(ethoxycarbonyl)heptanedioic acid	4.57	275.11
Com_716_pos	2-[(3S)-1-(2-Methylbenzyl)-3-pyrrolidinyl]-1,3-benzoxazole	4.991	293.161	Organoheterocyclic compounds	Benzoxazoles
Com_721_pos	N-(p-Coumaroyl) serotonin	5.791	645.273	Organoheterocyclic compounds	Indoles and derivatives
Com_722_pos	Gamma-Linolenic Acid	7.76	279.232	Lipids and lipid-like molecules	Fatty Acyls
Com_733_pos	GPK	5.075	323.171
Com_735_pos	(+)-ar-Turmerone	6.881	217.159	Lipids and lipid-like molecules	Prenol lipids
Com_744_pos	Caprolactam	5.256	114.092	Organoheterocyclic compounds	Lactams
Com_772_pos	ethyl 5-cyano-6-piperazino-2-(trifluoromethyl)nicotinate	5.262	329.12
Com_778_pos	T-2 Toxin	6.811	489.209	Lipids and lipid-like molecules	Prenol lipids
Com_820_pos	Atractylenolide I	6.038	231.137	Lipids and lipid-like molecules	Prenol lipids
Com_843_pos	Vitamin C	1.583	177.039	Organoheterocyclic compounds	Dihydrofurans
Com_885_pos	Pterosin B	6.026	219.138	Benzenoids	Indanes
Com_912_pos	Catharanthine hemitartrate	6.803	487.207	Alkaloids and derivatives	Ibogan-type alkaloids
Com_946_pos	2,4-Dimethylbenzaldehyde	6.275	135.081	Benzenoids	Benzene and substituted derivatives
Com_949_pos	5-hydroxy-4-methoxy-5,6-dihydro-2H-pyran-2-one	1.411	145.05
Com_956_pos	Indole-3-acetic acid	4.874	193.097	Organoheterocyclic compounds	Indoles and derivatives
Com_970_pos	S-(5-Adenosy)-L-Homocysteine	5.474	385.128	Nucleosides, nucleotides, and analogues	5'-deoxyribonucleosides
Com_982_pos	Citrinin	5.322	233.08	Organoheterocyclic compounds	Benzopyrans
Com_986_pos	Flavokawain A	5.55	315.122	Phenylpropanoids and polyketides	Linear 1,3-diarylpropanoids
Com_1000_pos	1-(3-ethyl-2,4-dihydroxy-6-methoxyphenyl)butan-1-one	6.208	221.115
Com_1008_pos	Isovanillic acid	4.728	169.05	Benzenoids	Benzene and substituted derivatives
Com_1014_pos	Momordin Ic	8.861	765.44	Lipids and lipid-like molecules	Prenol lipids
Com_1022_pos	Olivetol	6.206	181.122	Benzenoids	Phenols
Com_1038_pos	Phytosphingosine	7.327	318.3	Organic nitrogen compounds	Organonitrogen compounds
Com_1041_pos	(+)-Bicuculline	1.391	368.112	Alkaloids and derivatives	Phthalide isoquinolines
Com_1047_pos	NAT13-331713_POS	5.708	485.199	None	None
Com_1050_pos	4-methoxy-6-(prop-2-en-1-yl)-2H-1,3-benzodioxole	5.44	193.086
Com_1052_pos	Guanosine	3.16	284.098	Nucleosides, nucleotides, and analogues	Purine nucleosides
Com_1062_pos	Cuminaldehyde	5.364	149.096	Lipids and lipid-like molecules	Prenol lipids
Com_1063_pos	TBHQ	5.366	149.096	Benzenoids	Benzene and substituted derivatives
Com_1082_pos	Tyramine	2.455	138.091	Benzenoids	Benzene and substituted derivatives
Com_1099_pos	Coniferin	4.898	343.138	Organic oxygen compounds	Organooxygen compounds
Com_1107_pos	1,7,8-trihydroxy-3-methyl-1,2,3,4,7,12-hexahydrotetraphen-12-one	5.162	311.127
Com_1114_pos	Serotonin	4.949	177.102	Organoheterocyclic compounds	Indoles and derivatives
Com_1121_pos	HPK	6.024	381.225
Com_1148_pos	gamma-Glutamylleucine	5.239	261.144	Organic acids and derivatives	Carboxylic acids and derivatives
Com_1155_pos	Lawsone	5.498	175.039	Benzenoids	Naphthalenes
Com_1193_pos	7-(2-thienyl)[1,2,4]triazolo[4,3-a]pyrimidine	1.723	225.015
Com_1202_pos	beta-Acetoxyisovalerylalkannin	5.507	413.159	None	None
Com_1205_pos	1-Aminocyclohexanecarboxylic acid	1.77	144.102	Organic acids and derivatives	Carboxylic acids and derivatives
Com_1208_pos	6-Benzyladenine	5.591	451.208	Organoheterocyclic compounds	Imidazopyrimidines
Com_1213_pos	2-{1-[2-(1-benzothiophen-5-ylamino)-2-oxoethyl]cyclohexyl}acetic acid	2.149	332.133
Com_1233_pos	5α-Dihydrotestosterone	8.056	291.232	Lipids and lipid-like molecules	Steroids and steroid derivatives
Com_1238_pos	5-Phenyl-2,4-pentadienoic acid	5.392	175.075	Benzenoids	Phenol esters
Com_1239_pos	6-Methylcoumarin	5.27	161.06	Phenylpropanoids and polyketides	Coumarins and derivatives
Com_1333_pos	Anise oil	5.667	235.133	Benzenoids	Phenol ethers
Com_1367_pos	N-Feruloyl putrescine	5.026	265.154	Phenylpropanoids and polyketides	Cinnamic acids and derivatives
Com_1369_pos	NMH	4.625	423.143
Com_1383_pos	4-Ethylbenzaldehyde	5.163	117.07	Benzenoids	Benzene and substituted derivatives
Com_1434_pos	Tricin O-sinapoylpentoside	5.683	669.182	Phenylpropanoids and polyketides	Flavonoids
Com_1446_pos	1-Linoleoyl-Rac-Glycerol	9.642	377.265	Lipids and lipid-like molecules	Fatty Acyls
Com_1460_pos	NPH	6.848	349.167
Com_1479_pos	1-O-(3,4,5-Trimethoxybenzoyl)-beta-L-galactopyranose	4.967	397.11
Com_1482_pos	AL 8810 Methyl ester	5.954	439.23	Benzenoids	Indanes
Com_1490_pos	2-(Dimethylamino)Guanosine	5.475	312.131	None	None
Com_1494_pos	Aflatoxin G2	5.282	353.065	Phenylpropanoids and polyketides	Coumarins and derivatives
Com_1522_pos	Methyl dihydrojasmonate	6.101	227.164	Lipids and lipid-like molecules	Fatty Acyls
Com_1527_pos	L-cysteine	4.985	243.048	Organic acids and derivatives	Carboxylic acids and derivatives
Com_1578_pos	Palmitoleic Acid	6.241	277.216	Lipids and lipid-like molecules	Fatty Acyls
Com_1583_pos	Cinnamic acid	5.554	149.06	Phenylpropanoids and polyketides	Cinnamic acids and derivatives
Com_1589_pos	Sauchinone	5.576	357.133	None	None
Com_1597_pos	PC O-18:1	9.189	522.355
Com_1624_pos	Geraniol	5.805	309.279	Lipids and lipid-like molecules	Prenol lipids
Com_1625_pos	4,5-Dicaffeoylquinic acid	6.009	499.121	Organic oxygen compounds	Organooxygen compounds
Com_1635_pos	16-Heptadecyne-1,2,4-triol	7.968	307.226	Lipids and lipid-like molecules	Fatty Acyls
Com_1643_pos	Melatonin	4.918	233.128	Organoheterocyclic compounds	Indoles and derivatives
Com_1660_pos	N', N''-DiFeruloylspermidine	8.14	498.259	Phenylpropanoids and polyketides	Cinnamic acids and derivatives
Com_1683_pos	4-(2,3-dihydro-1H-indol-1-yl)-1-phenyl-1H-pyrazolo[3,4-d]pyrimidine	5.318	314.138
Com_1700_pos	Quinone	2.067	109.029	Organic oxygen compounds	Organooxygen compounds
Com_1730_pos	Isoquinoline	3.743	130.065	Organoheterocyclic compounds	Isoquinolines and derivatives
Com_1744_pos	(2E,4E)-N-(2-methylpropyl)dodeca-2,4-dienamide	8.377	252.232
Com_1754_pos	L-Threonine	1.384	120.066	Organic acids and derivatives	Carboxylic acids and derivatives
Com_1798_pos	4-chloro-5-morpholino-2-quinoxalin-2-ylpyridazin-3(2H)-one	2.03	344.091
Com_1803_pos	ω-Hydroxynorfentanyl	5.359	249.157	Benzenoids	Benzene and substituted derivatives
Com_1809_pos	Cocamidopropyl betaine	7.187	343.295	Organic acids and derivatives	Carboxylic acids and derivatives
Com_1822_pos	Diacerein	5.163	369.06	Benzenoids	Anthracenes
Com_1827_pos	DL-Carnitine	1.413	144.102	Organic nitrogen compounds	Organonitrogen compounds
Com_1875_pos	Oleoyl ethanolamide	9.953	330.276	Organic nitrogen compounds	Organonitrogen compounds
Com_1888_pos	Linoleoyl ethanolamide	9.014	346.271	Organic nitrogen compounds	Organonitrogen compounds
Com_1924_pos	2-Arachidonoyl glycerol	9.73	379.281	Lipids and lipid-like molecules	Endocannabinoids
Com_1927_pos	RQH	9.013	879.47
Com_1941_pos	Fisetin	5.088	287.055	Phenylpropanoids and polyketides	Flavonoids
Com_1942_pos	N-(9H-Purin-6-ylcarbamoyl)threonine	5.06	281.099	Nucleosides, nucleotides, and analogues	Purine nucleosides
Com_1981_pos	Lactobionic acid	5.106	397.074	Lipids and lipid-like molecules	Fatty Acyls
Com_1986_pos	Isomucronulatol-7-O-glucoside	5.988	487.158	Phenylpropanoids and polyketides	Isoflavonoids
Com_1998_pos	Thymine	1.37	127.05	Organoheterocyclic compounds	Diazines
Com_2019_pos	diethyl 2-[(4-benzhydrylpiperidino)methylidene]malonate	5.788	444.211
Com_2034_pos	Bakuchiol	6.844	257.189	Lipids and lipid-like molecules	Prenol lipids
Com_2044_pos	Stiripentol	5.989	217.122
Com_2052_pos	Methylophiopogonone A	5.314	341.102	Phenylpropanoids and polyketides	Homoisoflavonoids
Com_2060_pos	3-[4-methyl-1-(2-methylpropanoyl)-3-oxocyclohexyl]butanoic acid	6.278	269.174
Com_2067_pos	1-Naphthyl acetate	5.35	187.075
Com_2079_pos	Apigenin C-pentoside	5.746	403.102
Com_2087_pos	Mupirocin	7.838	523.288	Lipids and lipid-like molecules	Fatty Acyls
Com_2108_pos	beta-Alanine methyl ester hydrochloride	3.851	140.047
Com_2136_pos	3-(5,7-dimethoxy-4-oxo-4H-chromen-2-yl)propanoic acid	5.093	279.086
Com_2177_pos	6-Phosphogluconic acid	1.468	277.031	None	None
Com_2194_pos	5,8-dihydroxy-10-methyl-5,8,9,10-tetrahydro-2H-oxecin-2-one	4.951	181.086
Com_2213_pos	4-Hydroxybenzaldehyde	5.274	123.044	Organic oxygen compounds	Organooxygen compounds
Com_2230_pos	N6,N6,N6-Trimethyl-L-lysine	1.219	189.16	Organic acids and derivatives	Carboxylic acids and derivatives
Com_2268_pos	3-(4-hydroxy-3-methoxyphenyl)propanoic acid	0.88	179.07
Com_2302_pos	1-(4-bromophenyl)-2-phenylethan-1-one	5.116	224.128
Com_2309_pos	N-[2-chloro-6-(trifluoromethoxy)phenyl]-2,2-dimethylpropanamide	1.243	296.066
Com_2335_pos	5-Hydroxyindole-3-acetic acid	5.158	192.065	Organoheterocyclic compounds	Indoles and derivatives
Com_2359_pos	Indole	4.869	118.065	Organoheterocyclic compounds	Indoles and derivatives
Com_2373_pos	Maltotetraose	1.667	689.21	Organic oxygen compounds	Organooxygen compounds
Com_2379_pos	WQH	5.018	492.195
Com_2409_pos	Isoeugenol	4.9	165.091	Benzenoids	Phenols
Com_2489_pos	2-(2,4-dihydroxyphenyl)-3,5,7-trihydroxy-4H-chromen-4-one	5.433	303.047
Com_2499_pos	Columbianadin	5.445	329.138	Phenylpropanoids and polyketides	Coumarins and derivatives
Com_2531_pos	Minocycline	4.986	458.192	Phenylpropanoids and polyketides	Tetracyclines
Com_2581_pos	Gossypol	5.189	519.202	Lipids and lipid-like molecules	Prenol lipids
Com_2629_pos	2-[(1,3-thiazol-2-ylamino)methylidene]malononitrile	1.241	177.025
Com_2674_pos	2-(2-amino-3-methylbutanamido)-3-phenylpropanoic acid	5.277	265.154
Com_2826_pos	Ademetionine	5.269	399.146	Nucleosides, nucleotides, and analogues	5'-deoxyribonucleosides
Com_2863_pos	KKK	8.881	385.292
Com_2882_pos	Dihydrotanshinone I	5.388	279.101	Lipids and lipid-like molecules	Prenol lipids
Com_2911_pos	6-(3-hydroxybutan-2-yl)-5-(hydroxymethyl)-4-methoxy-2H-pyran-2-one	5.029	211.096
Com_2936_pos	N-lactoyl-phenylalanine	2.497	238.107	Organic acids and derivatives	Carboxylic acids and derivatives
Com_2942_pos	Ala-Leu	4.589	203.139	Organic acids and derivatives	Carboxylic acids and derivatives
Com_2944_pos	Kinetin	5.281	238.068	Organoheterocyclic compounds	Imidazopyrimidines
Com_2954_pos	1-(4-hydroxyphenyl)propane-1,2-diol	5.531	191.07
Com_2964_pos	Ipriflavone	5.465	281.117	Phenylpropanoids and polyketides	Isoflavonoids
Com_2966_pos	Estrone	5.589	293.147	Lipids and lipid-like molecules	Steroids and steroid derivatives
Com_2984_pos	7-Methoxyflavone	4.938	505.169	Phenylpropanoids and polyketides	Flavonoids
Com_3013_pos	trans-beta-Ionone	5.418	175.148	Lipids and lipid-like molecules	Prenol lipids
Com_3045_pos	s7p	5.291	291.047	Organic oxygen compounds	Organooxygen compounds
Com_3046_pos	Sterigmatocystin	5.256	325.071	Phenylpropanoids and polyketides	Sterigmatocystins
Com_3048_pos	α-Hydroxyalprazolam	3.858	325.089	Organoheterocyclic compounds	Benzodiazepines
Com_3064_pos	Pleuromutilin	6.265	419.242
Com_3105_pos	Schisantherin A	5.4	519.201	Phenylpropanoids and polyketides	Tannins
Com_3118_pos	Lappaconitine	6.803	585.319	Lipids and lipid-like molecules	Prenol lipids
Com_3125_pos	3-[(5-nitropyridin-2-yl)oxy]-1H-indazole	5.081	257.063
Com_3152_pos	FLK	2.19	204.134
Com_3184_pos	6-Sialyllactose	5.567	672.172	Organic oxygen compounds	Organooxygen compounds
Com_3209_pos	Eicosapentaenoic acid	7.145	309.242	Lipids and lipid-like molecules	Fatty Acyls
Com_3226_pos	N-Sinapoylputrescine	5.177	295.165	Benzenoids	Phenols
Com_3232_pos	gamma-Glutamyltyrosine	4.895	311.124	Organic acids and derivatives	Carboxylic acids and derivatives
Com_3241_pos	4-Ethylphenol	5.367	123.081	Benzenoids	Phenols
Com_3242_pos	Trachelogenin	5.202	389.158	Lignans, neolignans and related compounds	Furanoid lignans
Com_3248_pos	Ambroxane	8.801	237.221	Organoheterocyclic compounds	Naphthofurans
Com_3281_pos	2-(4-fluorophenyl)quinoline	4.888	485.127
Com_3289_pos	5-methoxy-8,8-dimethyl-2-phenyl-4H,8H-pyrano[2,3-h]chromen-4-one	4.703	335.131
Com_3296_pos	N-(1-benzyl-4-piperidinyl)-4-(1H-pyrazol-1-yl)benzamide	5.713	399.162
Com_3310_pos	N-{5-[(dimethylamino)sulfonyl]-2-methylphenyl}cyclohexanecarboxamide	5.966	325.162
Com_3329_pos	(±)-Abscisic acid	1.385	287.123	Lipids and lipid-like molecules	Prenol lipids
Com_3339_pos	Sphingosine (d18:1)	8.507	344.256
Com_3358_pos	3-(2-thienylmethylidene)chroman-4-one	4.802	243.048
Com_3361_pos	Nicotinamide adenine dinucleotide (NAD+)	1.387	664.116	Nucleosides, nucleotides, and analogues	(5'-&gt;5')-dinucleotides
Com_3402_pos	Bilirubin	6.298	585.267	Organoheterocyclic compounds	Tetrapyrroles and derivatives
Com_3412_pos	Eicosapentaenoic acid ethyl ester	8.126	348.287	Lipids and lipid-like molecules	Fatty Acyls
Com_3443_pos	2-({[2,6-bis(phenylthio)pyridin-3-yl]imino}methyl)phenol	4.576	415.1
Com_3449_pos	9-Oxo-10(E),12(E)-octadecadienoic acid	5.92	295.227	Lipids and lipid-like molecules	Fatty Acyls
Com_3551_pos	Saxitoxin	6.7	300.14	Phenylpropanoids and polyketides	Saxitoxins, gonyautoxins, and derivatives
Com_3563_pos	Sedanolide	6.1	195.138	Organoheterocyclic compounds	Isobenzofurans
Com_3589_pos	Pyridoxamine	5.102	337.187	Organoheterocyclic compounds	Pyridines and derivatives
Com_3610_pos	Isobavachin	5.246	325.143	Phenylpropanoids and polyketides	Flavonoids
Com_3618_pos	IAA-Glu	5.092	322.139	None	None
Com_3619_pos	2-{[2-(3-cyano-2-pyridinyl)hydrazino]carbonyl}benzoic acid	4.984	283.081
Com_3628_pos	Valylproline	4.789	215.139	Organic acids and derivatives	Carboxylic acids and derivatives
Com_3663_pos	4-{3-[(3,4-dihydroxyphenyl)methyl]-2-methylbutyl}benzene-1,2-diol	6.624	303.156
Com_3666_pos	N-(4-chlorophenethyl)-N'-(4-chlorophenyl)urea	1.251	309.058
Com_3674_pos	N-(4-butyl-2-methylphenyl)-N'-[4-(4-methylpiperazino)phenyl]urea	7.068	381.262
Com_3675_pos	Methyl Eugenol	5.379	179.107	Benzenoids	Benzene and substituted derivatives
Com_3696_pos	5-(3-chloro-4-methylanilino)-1-methyl-1H-pyrazol-3-ol	5.23	497.127
Com_3759_pos	HPH	1.302	195.599
Com_3764_pos	2-Phenylethylamine	5.045	105.07	Benzenoids	Benzene and substituted derivatives
Com_3805_pos	methyl 3,4,5-trihydroxycyclohex-1-ene-1-carboxylate	5.034	171.065
Com_3813_pos	Artemisic acid	6.114	235.169	Lipids and lipid-like molecules	Prenol lipids
Com_3834_pos	Lobetyolin	5.487	397.184	Lipids and lipid-like molecules	Fatty Acyls
Com_3836_pos	5-O-p-Coumaroyl shikimic acid	5.791	321.097
Com_3837_pos	2-Methoxyresorcinol	5.495	141.055	Benzenoids	Phenols
Com_3867_pos	4-oxododecanedioic acid	5.744	267.12
Com_3949_pos	Leucosceptoside A	5.106	639.227	Phenylpropanoids and polyketides	Cinnamic acids and derivatives
Com_3961_pos	(±)5(6)-DiHET	6.872	381.225
Com_3988_pos	4-azocan-1-yl-5,7-dichloro-2-(trifluoromethyl)quinoline	4.898	770.173
Com_3999_pos	Oxytetracycline	5.25	483.147	Phenylpropanoids and polyketides	Tetracyclines
Com_4014_pos	Coenzyme Q2	11.602	319.194	Lipids and lipid-like molecules	Prenol lipids
Com_4026_pos	Phloretin	4.124	275.091	Phenylpropanoids and polyketides	Linear 1,3-diarylpropanoids
Com_4044_pos	4-Phenyl-3-buten-2-one	5.406	129.07	Benzenoids	Benzene and substituted derivatives
Com_4049_pos	(-)-epigallocatechin	4.862	307.081	Phenylpropanoids and polyketides	Flavonoids
Com_4053_pos	INK	4.668	189.123
Com_4065_pos	Nitenpyram	5.165	271.096	Organoheterocyclic compounds	Pyridines and derivatives
Com_4073_pos	L-Methionine Methyl Ester	1.196	164.074
Com_4095_pos	HRH	7.876	897.462
Com_4101_pos	Indole-3-acetamide	2.589	175.086	Organoheterocyclic compounds	Indoles and derivatives
Com_4113_pos	2,2'-Cyclouridine	2.241	227.066	Organoheterocyclic compounds	Diazines
Com_4118_pos	Lysopa 18:0	7.593	439.283	Lipids and lipid-like molecules	Glycerophospholipids
Com_4120_pos	Lysops 22:5	6.219	572.298	Lipids and lipid-like molecules	Glycerophospholipids
Com_4126_pos	Ala-Ile	4.967	203.139	Organic acids and derivatives	Carboxylic acids and derivatives
Com_4178_pos	LPC 15:0-SN1	8.739	504.306
Com_4182_pos	Talatisamine	6.087	422.29	Lipids and lipid-like molecules	Prenol lipids
Com_4273_pos	Isoliquiritigenin	4.558	257.08	Phenylpropanoids and polyketides	Linear 1,3-diarylpropanoids
Com_4306_pos	Alnustone	5.139	525.28	Phenylpropanoids and polyketides	Diarylheptanoids
Com_4322_pos	Spermine	1.12	203.223	Organic nitrogen compounds	Organonitrogen compounds
Com_4329_pos	1-adamantyl(piperidino)methanone	7.977	226.216
Com_4351_pos	Isopimpinellin	4.976	247.06	Phenylpropanoids and polyketides	Coumarins and derivatives
Com_4355_pos	4-methyl-5-oxo-2-pentyl-2,5-dihydrofuran-3-carboxylic acid	5.068	213.112
Com_4357_pos	Docosahexaenoic Acid	8.14	346.271	Lipids and lipid-like molecules	Fatty Acyls
Com_4362_pos	5-Aminosalicylic Acid	4.652	154.05	Benzenoids	Benzene and substituted derivatives
Com_4364_pos	Vitamin B2	5.238	791.24	Organoheterocyclic compounds	Pteridines and derivatives
Com_4375_pos	11-Deoxy prostaglandin F1α	8.458	363.25	Lipids and lipid-like molecules	Fatty Acyls
Com_4424_pos	7-Methoxy-4-methylcoumarin	5.049	191.07	Phenylpropanoids and polyketides	Coumarins and derivatives
Com_4477_pos	3-Acetoxyurs-12-en-23-oic acid	9.092	499.375	Lipids and lipid-like molecules	Prenol lipids
Com_4609_pos	Diacetoxyscirpenol	6.597	349.167	Lipids and lipid-like molecules	Prenol lipids
Com_4614_pos	Geniposidic acid	5.273	375.127	Lipids and lipid-like molecules	Prenol lipids
Com_4675_pos	LPC 18:0-SN1	10.004	546.353
Com_4679_pos	Psoralidin	5.524	337.106	Phenylpropanoids and polyketides	Isoflavonoids
Com_4701_pos	Cordycepin	4.985	252.109	Nucleosides, nucleotides, and analogues	Purine nucleosides
Com_4776_pos	Dihydrojasmone	6.246	149.133	Organic oxygen compounds	Organooxygen compounds
Com_4781_pos	isoleucine	5.065	132.102	Organic acids and derivatives	Carboxylic acids and derivatives
Com_4785_pos	YQH	5.933	893.399
Com_4815_pos	7α-Hydroxytestosterone	6.785	305.211	Lipids and lipid-like molecules	Steroids and steroid derivatives
Com_4831_pos	N2-(2-cyano-4,6-difluorophenyl)thiophene-2-carboxamide	1.127	265.022
Com_4922_pos	Phellamurin	5.541	519.183
Com_4923_pos	(2R,3S,4S,5R,6R)-2-(hydroxymethyl)-6-(propan-2-yloxy)oxane-3,4,5-triol	4.9	245.095
Com_4944_pos	(2E,4E)-N-(2-methylpropyl)deca-2,4-dienamide	9.172	224.2
Com_4963_pos	Eurycomanone	4.939	409.146
Com_4987_pos	3-(tert-butyl)-1-methyl-4,5-dihydro-1H-pyrazol-5-one	4.902	155.118
Com_5000_pos	6,8-dihydroxy-3-(10-hydroxyundecyl)-3,4-dihydro-1H-2-benzopyran-1-one	6.1	369.226
Com_5076_pos	Glycyrrhizin	6.474	823.409	Lipids and lipid-like molecules	Prenol lipids
Com_5093_pos	Ketoisophorone	5.742	153.091	Organic oxygen compounds	Organooxygen compounds
Com_5103_pos	3-hydroxy-2-octylpentanedioic acid	6.128	243.159
Com_5113_pos	5'-Deoxy-5'-(Methylthio)Adenosine	5.115	298.098	Nucleosides, nucleotides, and analogues	5'-deoxyribonucleosides
Com_5128_pos	Muramic acid	1.38	252.107	Organic oxygen compounds	Organooxygen compounds
Com_5200_pos	Nepodin	5.044	217.086
Com_5201_pos	Abscisic Acid	5.1	265.143	Lipids and lipid-like molecules	Prenol lipids
Com_5264_pos	VLK	5.015	359.265
Com_5271_pos	RMH	6.745	443.217
Com_5296_pos	4-(2,3-dihydro-1,4-benzodioxin-6-yl)butanoic acid	4.688	240.123
Com_5333_pos	(5Z)-3-aminonon-5-enoic acid	5.474	172.133
Com_5409_pos	N-(Phenylacetyl)-L-phenylalanine	6.653	284.127
Com_5412_pos	Indole-3-Carboxaldehyde	4.822	146.06	Organoheterocyclic compounds	Indoles and derivatives
Com_5427_pos	Alantolactone	6.763	233.153	Lipids and lipid-like molecules	Prenol lipids
Com_5444_pos	Pyridoxal	4.652	168.066	Organoheterocyclic compounds	Pyridines and derivatives
Com_5458_pos	Prostaglandin E1	8.71	337.235	Lipids and lipid-like molecules	Fatty Acyls
Com_5490_pos	Salvianolic acid A	6.053	495.128	Phenylpropanoids and polyketides	Stilbenes
Com_5499_pos	Sucrose octaacetate	5.916	701.187	Organic oxygen compounds	Organooxygen compounds
Com_5517_pos	6,7,8-trimethoxy-2-(2-phenoxy-3-pyridyl)-4H-3,1-benzoxazin-4-one	4.86	445.077
Com_5576_pos	Isomucronulatol	4.997	303.122	Phenylpropanoids and polyketides	Isoflavonoids
Com_5626_pos	L-Asparagine	1.262	155.043	Organic acids and derivatives	Carboxylic acids and derivatives
Com_5641_pos	Levistilide A	9.69	381.206	Organoheterocyclic compounds	Dihydrofurans
Com_5651_pos	Praeruptorin A	5.079	387.144	Phenylpropanoids and polyketides	Coumarins and derivatives
Com_5712_pos	LysoPC 16:1	8.605	494.324	Lipids and lipid-like molecules	Glycerophospholipids
Com_5717_pos	N1-(4-methylidene-3-thia-1-azaspiro[4.5]dec-2-yliden)-2-chloroaniline	1.253	293.084
Com_5718_pos	(2R)-2-[(2R,5S)-5-[(2S)-2-hydroxybutyl]oxolan-2-yl]propanoic acid	6.845	217.143
Com_5731_pos	2-oxa-4-azatetracyclo[6.3.1.1~6,10~.0~1,5~]tridecan-3-one	5.049	194.117
Com_5849_pos	3-Methoxycinnamic acid	4.874	161.06	Phenylpropanoids and polyketides	Cinnamic acids and derivatives
Com_5893_pos	1-Methyladenine	1.387	321.128	Organoheterocyclic compounds	Imidazopyrimidines
Com_6039_pos	Picrotoxinin	3.953	275.091	Organoheterocyclic compounds	Furopyrans
Com_6070_pos	5-Methyluridine	4.746	281.074	Nucleosides, nucleotides, and analogues	Pyrimidine nucleosides
Com_6169_pos	Nicotinate ribonucleoside	1.386	238.071	Organic oxygen compounds	Organooxygen compounds
Com_6176_pos	3-(3,4-dihydroxyphenyl)propanoic acid	5.392	165.055
Com_6228_pos	Linderane	4.896	243.101	Organoheterocyclic compounds	Dioxanes
Com_6229_pos	Lapachol	4.897	243.101	Lipids and lipid-like molecules	Prenol lipids
Com_6239_pos	Stearic Acid	6.42	302.305	Lipids and lipid-like molecules	Fatty Acyls
Com_6254_pos	Arachidonoyl ethanolamide phosphate	7.727	877.495	Organic acids and derivatives	Organic phosphoric acids and derivatives
Com_6260_pos	Vindoline	5.527	457.241	Alkaloids and derivatives	Plumeran-type alkaloids
Com_6261_pos	Pyridoxine	4.969	170.081	Organoheterocyclic compounds	Pyridines and derivatives
Com_6282_pos	Ganoderiol A	9.67	439.356	Lipids and lipid-like molecules	Prenol lipids
Com_6348_pos	ERH	7.375	441.225
Com_6377_pos	Phe-Phe	5.439	313.154	Organic acids and derivatives	Carboxylic acids and derivatives
Com_6378_pos	Canthaxanthin	9.483	565.404	Lipids and lipid-like molecules	Prenol lipids
Com_6422_pos	1-Monopalmitin	8.712	331.284	Lipids and lipid-like molecules	Glycerolipids
Com_6468_pos	Folinic acid	4.93	474.173	Organoheterocyclic compounds	Pteridines and derivatives
Com_6486_pos	(1E,4E)-1,5-bis(4-methoxyphenyl)penta-1,4-dien-3-one	4.888	295.129
Com_6501_pos	Testosterone	7.42	289.216	Lipids and lipid-like molecules	Steroids and steroid derivatives
Com_6531_pos	Paliperidone	4.809	427.207	Organoheterocyclic compounds	Pyridopyrimidines
Com_6533_pos	N-cyclohexyl-1-methyl-5-(1H-pyrrol-1-yl)-1H-pyrazole-4-carboxamide	5.696	273.167
Com_6560_pos	3-(3,4,5-trimethoxyphenyl)propanoic acid	6.281	281.101
Com_6564_pos	Linoleic acid	9.829	303.23	Lipids and lipid-like molecules	Fatty Acyls
Com_6596_pos	2-hydroxy-6-[(8Z,11Z)-pentadeca-8,11,14-trien-1-yl]benzoic acid	7.116	360.251
Com_6629_pos	2-Ethyl-3-hydroxy-4H-pyran-4-one	5.182	281.101	Organoheterocyclic compounds	Pyrans
Com_6699_pos	Azetidine-2-carboxylic acid	1.194	102.055	Organic acids and derivatives	Carboxylic acids and derivatives
Com_6702_pos	Coixol	5.024	166.05	Organoheterocyclic compounds	Benzoxazoles
Com_6706_pos	6,6-dimethyl-4-piperidino-5,6-dihydro-2H-thiine-2-thione	5.105	224.092
Com_6736_pos	Phylloquinone	10.617	451.355	Lipids and lipid-like molecules	Prenol lipids
Com_6767_pos	ethyl 4-({[(3-morpholinopropyl)amino]carbothioyl}amino)benzoate	3.858	374.144
Com_6842_pos	1-(2-furyl)pentane-1,4-dione	4.999	189.054
Com_6890_pos	Narasin	9.664	765.532	Lipids and lipid-like molecules	Prenol lipids
Com_6942_pos	Stachydrine	5.499	126.091	Organic acids and derivatives	Carboxylic acids and derivatives
Com_6960_pos	Maslinic acid	10.153	495.345	Lipids and lipid-like molecules	Prenol lipids
Com_6971_pos	Vitamin B1	4.541	301.089	Organoheterocyclic compounds	Diazines
Com_7000_pos	Methylophiopogonanone A	5.116	343.118	Phenylpropanoids and polyketides	Homoisoflavonoids
Com_7015_pos	Aloenin	5.477	411.127
Com_7032_pos	Liensinine	8.856	611.313	Organoheterocyclic compounds	Isoquinolines and derivatives
Com_7087_pos	trans,trans-2,4-Heptadienal	9.661	128.107	Organic oxygen compounds	Organooxygen compounds
Com_7089_pos	L-Kynurenine	4.726	209.092	Organic oxygen compounds	Organooxygen compounds
Com_7115_pos	Ruscogenin	7.712	431.316	Lipids and lipid-like molecules	Prenol lipids
Com_7156_pos	Kirenol	6.064	339.253	Lipids and lipid-like molecules	Prenol lipids
Com_7186_pos	Threonyl carbamoyl adenosine	5.525	413.144	Nucleosides, nucleotides, and analogues	Purine nucleosides
Com_7187_pos	4-Guanidinobutanoic acid	1.392	146.092	Organic acids and derivatives	Carboxylic acids and derivatives
Com_7200_pos	Isoliquiritin	5.421	419.134	Phenylpropanoids and polyketides	Flavonoids
Com_7221_pos	LPC 17:0-SN1	9.596	532.337
Com_7262_pos	p-Aminocinnamic acid	4.869	164.071	Benzenoids	Phenol esters
Com_7308_pos	Coumarin 151	5.248	230.042	Phenylpropanoids and polyketides	Coumarins and derivatives
Com_7434_pos	trans-Zeatin-riboside	5.462	352.16	Nucleosides, nucleotides, and analogues	Purine nucleosides
Com_7473_pos	3-Indolepropionic acid	5.032	417.119	Organoheterocyclic compounds	Indoles and derivatives
Com_7501_pos	Protosappanin B	4.863	305.102	Organic oxygen compounds	Organooxygen compounds
Com_7527_pos	Deoxyarbutin	5.476	195.101	Benzenoids	Phenols
Com_7563_pos	L-Leucyl-L-alanine Hydrate	3.874	203.139	Organic acids and derivatives	Carboxylic acids and derivatives
Com_7606_pos	DL-Panthenol	5.004	228.122	Lipids and lipid-like molecules	Fatty Acyls
Com_7638_pos	4-Hydroxymephenytoin	5.166	491.19	Organoheterocyclic compounds	Azolidines
Com_7641_pos	Alisol B 23-acetate	9.35	515.372	Lipids and lipid-like molecules	Prenol lipids
Com_7721_pos	methyl 4-methyl-2-oxo-2H-pyran-6-carboxylate	1.395	169.049
Com_7725_pos	IBA	5.493	445.15	Organoheterocyclic compounds	Indoles and derivatives
Com_7767_pos	Leonurine	5.044	334.138	Benzenoids	Benzene and substituted derivatives
Com_7769_pos	13-α-(21)-Epoxyeurycomanone	5.076	443.153
Com_7793_pos	tetranor-12(R)-HETE	6.848	249.184
Com_7814_pos	Arecoline	5.16	156.102	Alkaloids and derivatives	Not available
Com_7840_pos	N'-p-coumaroylspermine	5.604	331.248	Phenylpropanoids and polyketides	Cinnamic acids and derivatives
Com_7912_pos	Lysopc 20:0	10.194	574.384	Lipids and lipid-like molecules	Glycerophospholipids
Com_7925_pos	Petunidin 3-O-rutinoside	5.091	626.181	Phenylpropanoids and polyketides	Flavonoids
Com_7959_pos	Farrerol	5.127	301.107	Phenylpropanoids and polyketides	Flavonoids
Com_7996_pos	Docosatrienoic acid	10.238	335.292	Lipids and lipid-like molecules	Fatty Acyls
Com_8019_pos	R-Notoginsenoside R2	8.469	771.486	Lipids and lipid-like molecules	Prenol lipids
Com_8024_pos	Berbamine	11.459	609.296	Lignans, neolignans and related compounds	Not available
Com_8042_pos	L-Dopa	2.59	198.073	Organic acids and derivatives	Carboxylic acids and derivatives
Com_8119_pos	Schisandrin C	9.334	385.165	Phenylpropanoids and polyketides	Tannins
Com_8158_pos	Curcurbitacin IIA	5.766	563.357	Lipids and lipid-like molecules	Steroids and steroid derivatives
Com_8187_pos	Oxyresveratrol	5.061	245.08	Phenylpropanoids and polyketides	Stilbenes
Com_8188_pos	Neosaxitoxin	4.981	316.137	Phenylpropanoids and polyketides	Saxitoxins, gonyautoxins, and derivatives
Com_8206_pos	Ophiopogonanone C	5.026	357.097	Phenylpropanoids and polyketides	Homoisoflavonoids
Com_8236_pos	4-amino-6-chloro-3-cinnolinecarboxamide	4.623	223.043
Com_8256_pos	N-Acetylneuraminic acid	5.08	310.114	Organic oxygen compounds	Organooxygen compounds
Com_8262_pos	Polydatin	5.035	391.138	Phenylpropanoids and polyketides	Stilbenes
Com_8306_pos	13,14-Dihydro prostaglandin E1	7.303	339.25	Lipids and lipid-like molecules	Fatty Acyls
Com_8308_pos	Flavokawain B	4.986	285.112	Phenylpropanoids and polyketides	Linear 1,3-diarylpropanoids
Com_8388_pos	Furanodiene	7.443	217.158	Lipids and lipid-like molecules	Prenol lipids
Com_8443_pos	4-(3-methoxy-5,6-dihydrobenzo[c]acridin-7-yl)morpholine	8.711	347.172
Com_8446_pos	DL-m-Tyrosine	5.157	182.081	Organic acids and derivatives	Carboxylic acids and derivatives
Com_8488_pos	Roburic acid	8.465	423.362	Lipids and lipid-like molecules	Prenol lipids
Com_8517_pos	4-Demethylepipodophyllotoxin	5.068	401.124	Lignans, neolignans and related compounds	Lignan lactones
Com_8558_pos	Geranylacetone	9.138	212.2	Lipids and lipid-like molecules	Prenol lipids
Com_8588_pos	N-[(-)-Jasmonoyl]-(L)-Isoleucine	5.009	344.181	Organic acids and derivatives	Carboxylic acids and derivatives
Com_8646_pos	4'-Hydroxypropiophenone	11.986	151.076	Organic oxygen compounds	Organooxygen compounds
Com_8744_pos	N-[(4-hydroxy-3-methoxyphenyl)methyl]-8-methylnonanamide	6.523	308.219
Com_8783_pos	L-arginine	1.25	175.119	Organic acids and derivatives	Carboxylic acids and derivatives
Com_8820_pos	Perillartine	4.873	331.234	Lipids and lipid-like molecules	Prenol lipids
Com_8833_pos	Shikonin	5.138	289.107	Benzenoids	Naphthalenes
Com_8864_pos	Cortisone	8.644	721.409	Lipids and lipid-like molecules	Steroids and steroid derivatives
Com_8901_pos	8,8-dimethyl-2-phenyl-4H,8H-pyrano[2,3-h]chromen-4-one	4.865	305.123
Com_8961_pos	Schisandrin B	6.48	423.178	Phenylpropanoids and polyketides	Tannins
Com_8963_pos	8-Aminooctanoic acid	4.714	160.133	Organic acids and derivatives	Carboxylic acids and derivatives
Com_9019_pos	Betulonic acid	9.41	455.351	Lipids and lipid-like molecules	Prenol lipids
Com_9020_pos	Acetylharpagide	4.908	407.156	Lipids and lipid-like molecules	Prenol lipids
Com_9042_pos	Isoanhydroicaritin	5.03	369.133
Com_9078_pos	Indole-3-carboxylic acid	5.093	162.055	Organoheterocyclic compounds	Indoles and derivatives
Com_9080_pos	Palmitoylethanolamide	9.353	322.272	Organic acids and derivatives	Carboximidic acids and derivatives
Com_9093_pos	Poricoic acid B	7.052	485.324	Lipids and lipid-like molecules	Prenol lipids
Com_9109_pos	Tangeretin	4.921	373.127	Phenylpropanoids and polyketides	Flavonoids
Com_9117_pos	Forskolin	6.853	411.236	Lipids and lipid-like molecules	Prenol lipids
Com_9245_pos	Cimifugin	4.886	289.106	Organoheterocyclic compounds	Benzopyrans
Com_9319_pos	N-Acetyl-L-Tyrosine	4.962	224.091	Organic acids and derivatives	Carboxylic acids and derivatives
Com_9334_pos	Eupatilin	5.241	345.097	Phenylpropanoids and polyketides	Flavonoids
Com_9363_pos	Isorhamnetin-3-glucoside	6.12	479.12	Phenylpropanoids and polyketides	Flavonoids
Com_9396_pos	Astragaloside A	7.824	807.45	Lipids and lipid-like molecules	Steroids and steroid derivatives
Com_9408_pos	Ginkgolic Acid (C13:0)	7.373	338.268	Benzenoids	Benzene and substituted derivatives
Com_9440_pos	Oleanolic acid	9.296	479.351	Lipids and lipid-like molecules	Prenol lipids
Com_9508_pos	2-(2,6-dimethoxyphenyl)-5,6-dimethoxy-4H-chromen-4-one	4.983	325.103
Com_9537_pos	2-(methylthio)nicotinamide	1.112	191.022
Com_9556_pos	3-hydroxy-4-(3-hydroxyphenyl)-1,2-dihydroquinolin-2-one	1.133	254.083
Com_9574_pos	Asp-phe	4.786	281.113	Organic acids and derivatives	Carboxylic acids and derivatives
Com_9647_pos	4-(3,4-dihydro-2H-1,5-benzodioxepin-7-ylamino)-4-oxobutanoic acid	4.948	266.102
Com_9728_pos	Kavain	4.768	231.101	Phenylpropanoids and polyketides	Kavalactones
Com_9737_pos	Salvianolic acid C	1.42	493.114	Phenylpropanoids and polyketides	Stilbenes
Com_9753_pos	Monensin	9.389	693.419	Lipids and lipid-like molecules	Fatty Acyls
Com_9807_pos	Kuromanin	4.993	449.106	Phenylpropanoids and polyketides	Flavonoids
Com_9939_pos	Oroxin B	7.807	595.165	Phenylpropanoids and polyketides	Flavonoids
Com_10048_pos	3-Butylidenephthalide	5.095	189.091	Organoheterocyclic compounds	Isocoumarans
Com_10069_pos	lactucopicrin	5.517	411.143	Benzenoids	Phenols
Com_10076_pos	Trehalose 6-phosphate	6.165	862.201	Lipids and lipid-like molecules	Saccharolipids
Com_10088_pos	Cinobufagin	8.705	885.478	Lipids and lipid-like molecules	Steroids and steroid derivatives
Com_10139_pos	2-(14,15-Epoxyeicosatrienoyl) glycerol	7.713	395.277	Lipids and lipid-like molecules	Glycerolipids
Com_10153_pos	Jasmone	5.612	183.138
Com_10186_pos	Urolithin A	3.97	229.049	Phenylpropanoids and polyketides	Coumarins and derivatives
Com_10254_pos	7-(3,4-dihydroxyphenyl)-5-hydroxy-1-(4-hydroxyphenyl)heptan-3-one	4.74	313.139
Com_10255_pos	1,7-bis(3,4-dihydroxyphenyl)heptan-3-one	4.739	313.139
Com_10274_pos	Vincristine	5.99	825.4	Alkaloids and derivatives	Vinca alkaloids
Com_10314_pos	Dl-Indole-3-lactic acid	5.459	206.081	Organoheterocyclic compounds	Indoles and derivatives
Com_10408_pos	4-Acetylbutyric acid	4.94	131.071	Lipids and lipid-like molecules	Fatty Acyls
Com_10419_pos	Dehydrodiisoeugenol	5.48	327.16	Phenylpropanoids and polyketides	2-arylbenzofuran flavonoids
Com_10452_pos	Tigloylgomisin H	6.098	501.246	Phenylpropanoids and polyketides	Tannins
Com_10473_pos	Kinsenoside	4.628	265.091	Lipids and lipid-like molecules	Prenol lipids
Com_10512_pos	Polygalic acid	9.998	489.322	Lipids and lipid-like molecules	Steroids and steroid derivatives
Com_10535_pos	2'-O-methyladenosine	4.732	282.119	Nucleosides, nucleotides, and analogues	Purine nucleosides
Com_10559_pos	(4-methoxyphenyl)(4-phenyl-3-quinolinyl)methanone	4.81	340.132
Com_10875_pos	Aloesin	5.544	395.132	Organic oxygen compounds	Organooxygen compounds
Com_11004_pos	N1-(1,3-thiazol-2-yl)-2-chlorobenzamide	1.129	258.944
Com_11018_pos	Madecassic acid	7.561	505.352	Lipids and lipid-like molecules	Prenol lipids
Com_11032_pos	UDP	2.553	405.011	Nucleosides, nucleotides, and analogues	Pyrimidine nucleotides
Com_11098_pos	Mezlocillin	4.776	557.148	Organic acids and derivatives	Carboxylic acids and derivatives
Com_11102_pos	Trifolirhizin	5.588	447.127	Phenylpropanoids and polyketides	Isoflavonoids
Com_11148_pos	Selgin C-hexoside	4.988	479.119
Com_11149_pos	(5E)-7-methylidene-10-oxo-4-(propan-2-yl)undec-5-enoic acid	7.299	275.161
Com_11174_pos	Phenprobamate	5.076	381.177	Benzenoids	Benzene and substituted derivatives
Com_11203_pos	5-(hydroxymethyl)-4-methoxy-2,5-dihydrofuran-2-one	6.492	145.049
Com_11222_pos	MAG (18:1)	9.252	339.289	Lipids and lipid-like molecules	Fatty Acyls
Com_11240_pos	3-Indoleacetonitrile	5.124	157.076	Organoheterocyclic compounds	Indoles and derivatives
Com_11274_pos	Timosaponin A1	9.815	579.386	Lipids and lipid-like molecules	Steroids and steroid derivatives
Com_11303_pos	Cinnamyl acetate	5.052	177.091	Benzenoids	Benzene and substituted derivatives
Com_11357_pos	Curcumol	9.332	237.185	Lipids and lipid-like molecules	Prenol lipids
Com_11409_pos	N-Feruloylspermidine	4.858	322.212	Benzenoids	Phenols
Com_11416_pos	2''-O-β-L-Galactopyranosylorientin	5.53	611.17
Com_11503_pos	7-(2-hydroxypropan-2-yl)-1,4a-dimethyl-decahydronaphthalen-1-ol	9.667	223.205
Com_11558_pos	Isosakuranin	9.353	449.139
Com_11563_pos	2-[5-(2-hydroxypropyl)oxolan-2-yl]propanoic acid	6.845	185.117
Com_11663_pos	Ingenol	5.533	331.191	Lipids and lipid-like molecules	Prenol lipids
Com_11709_pos	7,8-Dihydroxycoumarin	4.408	179.038
Com_11728_pos	LPC(1-acyl 18:2)	9.366	520.342
Com_11769_pos	Senkyunolide A	6.148	175.111
Com_11786_pos	Hesperetin	5.014	303.086	Phenylpropanoids and polyketides	Flavonoids
Com_11810_pos	Angiotensin IV	9.301	775.424	Organic acids and derivatives	Carboxylic acids and derivatives
Com_11852_pos	3-Hydroxyhippuric Acid	4.653	196.061	Benzenoids	Benzene and substituted derivatives
Com_12006_pos	Antiarol	4.851	185.081	Benzenoids	Phenols
Com_12197_pos	Agarotetrol	5.089	319.118	Organoheterocyclic compounds	Pyrans
Com_12217_pos	Sattabacin	0.622	207.138	Benzenoids	Benzene and substituted derivatives
Com_12235_pos	3-N-butyl-4,5-dihydrophthalide	6.83	193.122
Com_12327_pos	Indole-3-pyruvate	4.766	204.065	Organoheterocyclic compounds	Indoles and derivatives
Com_12486_pos	Dinophysistoxin-2	9.562	805.471	Organic oxygen compounds	Organooxygen compounds
Com_12560_pos	1-Methylguanine	4.694	369.092	Organoheterocyclic compounds	Imidazopyrimidines
Com_12571_pos	3-(dimethylamino)-1-[4-(phenylsulfonyl)phenyl]prop-2-en-1-one	2.892	316.095
Com_12581_pos	Bisulfurous Acid	5.052	173.06	Homogeneous non-metal compounds	Non-metal oxoanionic compounds
Com_12589_pos	3,6-bis[(1H-indol-3-yl)methyl]piperazine-2,5-dione	4.706	395.154
Com_12598_pos	gamma-Glutamylglutamic acid	4.939	277.103	Organic acids and derivatives	Carboxylic acids and derivatives
Com_12666_pos	Kaji-ichigoside F1	9.065	651.41	Lipids and lipid-like molecules	Prenol lipids
Com_12685_pos	Ophiopogonin D	6.739	855.47	Lipids and lipid-like molecules	Steroids and steroid derivatives
Com_12780_pos	Levodopa	4.818	198.076	None	None
Com_12895_pos	Topotecan	6.606	422.172	Alkaloids and derivatives	Camptothecins
Com_12961_pos	Polygalaxanthone III	8.584	569.152	Organoheterocyclic compounds	Benzopyrans
Com_12976_pos	Fragransin A2	6.114	345.168	Lignans, neolignans and related compounds	Furanoid lignans
Com_12999_pos	Enoxolone	8.677	471.346	Lipids and lipid-like molecules	Prenol lipids
Com_13083_pos	Demethylzeylasteral	8.838	481.257	Benzenoids	Phenanthrenes and derivatives
Com_13090_pos	Hexadecanedioic acid	5.703	287.221	Lipids and lipid-like molecules	Fatty Acyls
Com_13170_pos	D-Phenylalanine	5.739	166.086	Organic acids and derivatives	Carboxylic acids and derivatives
Com_13272_pos	N1-(6-methyl-4-oxo-3,4-dihydroquinazolin-2-yl)-4-nitrobenzamide	4.105	325.091
Com_13322_pos	N-[(Tert-butoxy)carbonyl]-L-tryptophan	5.039	305.149
Com_13427_pos	Hippuric Acid	4.757	180.066	Benzenoids	Benzene and substituted derivatives
Com_13458_pos	10-Gingerol	6.003	351.252	Benzenoids	Phenols
Com_13531_pos	Oxysophocarpine	5.039	263.175	Alkaloids and derivatives	Lupin alkaloids
Com_13533_pos	Resveratrol	5.043	229.086	Phenylpropanoids and polyketides	Stilbenes
Com_13612_pos	6-Biopterin	4.984	238.092	Organoheterocyclic compounds	Pteridines and derivatives
Com_13797_pos	LysoPC 16:2	8.789	492.309
Com_13980_pos	O-p-Coumaroyl quinacyl quinic acid O-hexoside	5.038	675.211
Com_14030_pos	KPH	6.932	363.214
Com_14043_pos	Vitamin A	8.052	287.237	Lipids and lipid-like molecules	Prenol lipids
Com_14050_pos	Ganoderic acid C6	9.019	531.293	Lipids and lipid-like molecules	Prenol lipids
Com_14094_pos	Riboflavin-5'-monophosphate	4.728	457.113	Nucleosides, nucleotides, and analogues	Flavin nucleotides
Com_14135_pos	Shionone	11.112	409.383	Lipids and lipid-like molecules	Prenol lipids
Com_14258_pos	Chikusetsusponin Iva	7.084	795.45	Lipids and lipid-like molecules	Prenol lipids
Com_14325_pos	Rutaecarpine	5.006	288.113	Organoheterocyclic compounds	Indoles and derivatives
Com_14517_pos	Sec-O-Glucosylhamaudol	5.73	439.16	Organoheterocyclic compounds	Benzopyrans
Com_14604_pos	Dipropylene glycol dimethyl ether	5.063	163.133
Com_14620_pos	Gly-Tyr-Ala	4.849	292.129	Organic acids and derivatives	Carboxylic acids and derivatives
Com_14714_pos	IAA-Asp	4.852	291.099	Organic acids and derivatives	Carboxylic acids and derivatives
Com_14801_pos	N-p-Coumaroylspermidine	4.807	292.202	Phenylpropanoids and polyketides	Cinnamic acids and derivatives
Com_14825_pos	3-Hydroxykynurenine	4.817	225.087	Organic oxygen compounds	Organooxygen compounds
Com_14831_pos	Quinic acid	4.994	193.071	Organic oxygen compounds	Organooxygen compounds
Com_14848_pos	Etiocholanolone	10.129	603.445	Lipids and lipid-like molecules	Steroids and steroid derivatives
Com_14886_pos	3-(2-Naphthyl)-D-Alanine	4.935	216.102
Com_14928_pos	Vincosamide	4.728	499.207	Organoheterocyclic compounds	Indoles and derivatives
Com_14969_pos	Lysope 14:0	8.287	426.261	Lipids and lipid-like molecules	Glycerophospholipids
Com_14991_pos	Corydaline	4.93	370.203	Alkaloids and derivatives	Protoberberine alkaloids and derivatives
Com_15075_pos	Xanthurenic acid	4.757	206.048	Organoheterocyclic compounds	Quinolines and derivatives
Com_15203_pos	WNK	9.579	893.478
Com_15210_pos	Cyasterone	8.556	521.309	Lipids and lipid-like molecules	Prenol lipids
Com_15351_pos	2-Ethylbutyric Acid	5.033	255.158	Lipids and lipid-like molecules	Fatty Acyls
Com_15394_pos	methyl 6-[(4-chlorophenyl)thio]-5-nitronicotinate	0.637	325.003
Com_15466_pos	5-({[5-(trifluoromethyl)pyridin-2-yl]sulfonyl}methyl)-2-furoic acid	1.948	411.926
Com_15467_pos	Shikimic Acid	1.873	175.06	Organic oxygen compounds	Organooxygen compounds
Com_15660_pos	Meisoindigo	1.091	277.096	Organoheterocyclic compounds	Indoles and derivatives
Com_15838_pos	Andrographolide	7.807	701.425	Organoheterocyclic compounds	Lactones
Com_16017_pos	GDP-alpha-D-glucose	4.246	606.081	Nucleosides, nucleotides, and analogues	Purine nucleotides
Com_16107_pos	pentane-1,2,3,4,5-pentol	4.62	153.076
Com_16259_pos	Apigeninidin 5-glucoside	5.555	835.239	Phenylpropanoids and polyketides	Flavonoids
Com_16462_pos	Dehydroevodiamine	4.979	302.129	Organoheterocyclic compounds	Diazanaphthalenes
Com_16480_pos	Delphinidin 3-sophoroside-5-rhamnoside	6.983	809.192
Com_17133_pos	S-Adenosylhomocysteine	4.595	385.129	Nucleosides, nucleotides, and analogues	5'-deoxyribonucleosides
Com_17229_pos	Swainsonine	4.971	174.112	Organoheterocyclic compounds	Indolizidines
Com_17315_pos	Demethoxycurcumin	4.995	339.122	Phenylpropanoids and polyketides	Diarylheptanoids
Com_17646_pos	gamma,gamma-Dimethylallyl pyrophosphate	0.627	247.012	Lipids and lipid-like molecules	Prenol lipids
Com_25_pos	Denin	7.93	699.355	Lipids and lipid-like molecules	Steroids and steroid derivatives
Com_28_pos	9-HpOTrE	6.846	333.203	Lipids and lipid-like molecules	Fatty Acyls
Com_46_pos	MGMG (18:2)	8.712	539.319
Com_62_pos	Lupulin A	6.7	583.309	Organic acids and derivatives	Carboxylic acids and derivatives
Com_108_pos	2,4-Dihydroxybenzoic acid	2.181	155.034	Benzenoids	Benzene and substituted derivatives
Com_120_pos	Tricin 4'-O-(beta-guaiacylglyceryl) ether 5-O-hexoside	5.48	689.208
Com_132_pos	N-Caffeoyl putrescine	4.916	251.139	None	None
Com_157_pos	Ouabain	6.358	567.278	Lipids and lipid-like molecules	Steroids and steroid derivatives
Com_158_pos	Tricin 4'-O-(beta-guaiacylglyceryl) ether	5.832	527.155	Lignans, neolignans and related compounds	Lignan glycosides
Com_165_pos	LPC 18:3	8.146	540.307	Lipids and lipid-like molecules	Glycerophospholipids
Com_196_pos	Tricin O-malonylhexoside	5.551	579.135	Phenylpropanoids and polyketides	Flavonoids
Com_233_pos	Chlorogenic acid methyl ester	5.162	391.099
Com_241_pos	C-hexosyl-luteolin O-feruloylhexoside	5.279	787.207
Com_247_pos	Xanthurenic acid O-hexoside	4.926	368.098
Com_260_pos	LPC 18:2	8.843	542.322	Lipids and lipid-like molecules	Glycerophospholipids
Com_337_pos	Tricin 4'-O-(syringyl alcohol) ether O-hexoside	5.66	659.197
Com_344_pos	N-p-Coumaroyl putrescine	4.952	235.144	Phenylpropanoids and polyketides	Cinnamic acids and derivatives
Com_351_pos	C-pentosyl-luteolin-C-hexoside	5.185	581.15
Com_370_pos	Tricin 5-O-hexoside derivative	5.628	535.108
Com_374_pos	Aflatoxin G1	5.28	329.065	Phenylpropanoids and polyketides	Coumarins and derivatives
Com_381_pos	C-hexosyl-apigenin O-feruloylhexoside	5.518	771.213
Com_414_pos	9-Hydroxy-(10E,12Z,15Z)-Octadecatrienoic Acid	6.809	295.227
Com_493_pos	Tricin 4'-O-(syringyl alcohol) ether	5.834	497.145
Com_517_pos	2-Furoic acid	0.79	113.023	Organoheterocyclic compounds	Furans
Com_533_pos	Quercetin 3-O-sophoroside	5.092	627.156	Phenylpropanoids and polyketides	Flavonoids
Com_581_pos	N-p-Coumaroylagmatine	5.05	277.166	Phenylpropanoids and polyketides	Cinnamic acids and derivatives
Com_611_pos	LPE 18:2	8.628	478.293	Lipids and lipid-like molecules	Glycerophospholipids
Com_760_pos	L-5-Hydroxytryptophan	2.574	221.092	Organoheterocyclic compounds	Indoles and derivatives
Com_767_pos	C-pentosyl-apeignin O-feruloylhexoside	5.581	741.203	Phenylpropanoids and polyketides	Flavonoids
Com_771_pos	C-pentosyl-apigenin O-p-coumaroylhexoside	10.791	711.19
Com_810_pos	Nobiletin	5.673	843.232	Phenylpropanoids and polyketides	Flavonoids
Com_814_pos	Scutellarin	5.172	463.087	Phenylpropanoids and polyketides	Flavonoids
Com_844_pos	Quercetin 3-alpha-L-arabinofuranoside (Avicularin)	5.351	435.09	Phenylpropanoids and polyketides	Flavonoids
Com_895_pos	C-hexosyl-chrysoeriol O-feruloylhexoside	5.368	801.223
Com_996_pos	N6-Succinyl Adenosine	4.957	384.115	Nucleosides, nucleotides, and analogues	Purine nucleosides
Com_1017_pos	Picramnioside F	5.338	671.198	Organic oxygen compounds	Organooxygen compounds
Com_1142_pos	Raddeanin A	6.851	879.507	Lipids and lipid-like molecules	Prenol lipids
Com_1262_pos	Pectolinarin	5.294	605.185	Phenylpropanoids and polyketides	Flavonoids
Com_1277_pos	C-hexosyl-luteolin O-p-coumaroylhexoside	5.34	757.196
Com_1311_pos	Vaccarin	5.217	727.208	Phenylpropanoids and polyketides	Flavonoids
Com_1432_pos	Gallic acid	2.806	171.029	Benzenoids	Benzene and substituted derivatives
Com_1545_pos	7-O-Methylmangiferin	5.791	419.097	Organoheterocyclic compounds	Benzopyrans
Com_1571_pos	Octanedioic acid	5.359	371.167	Lipids and lipid-like molecules	Fatty Acyls
Com_1581_pos	3,4,5-Trimethoxycinnamic acid	5.451	239.091
Com_1588_pos	Wikstromol	5.563	357.133	Lignans, neolignans and related compounds	Furanoid lignans
Com_1691_pos	Eriodictyol O-malonylhexoside	5.585	519.114	Phenylpropanoids and polyketides	Flavonoids
Com_1848_pos	Methyl syringate	4.978	213.076	Benzenoids	Benzene and substituted derivatives
Com_2080_pos	Praeruptorin B	5.571	427.176	Phenylpropanoids and polyketides	Coumarins and derivatives
Com_2140_pos	Polyphyllin V	8.937	723.429	Lipids and lipid-like molecules	Steroids and steroid derivatives
Com_2303_pos	Ginkgolide B	5.57	425.142	Lipids and lipid-like molecules	Prenol lipids
Com_2492_pos	C-pentosyl-luteolin O-p-coumaroylhexoside	5.515	727.188
Com_2621_pos	Schizandrol A	6.493	433.222	Phenylpropanoids and polyketides	Tannins
Com_2824_pos	Homovanillic acid	4.913	183.065	Benzenoids	Phenols
Com_2904_pos	Diosbulbin B	5.205	345.133	Organoheterocyclic compounds	Naphthofurans
Com_3027_pos	L-Hydroxyproline	1.534	132.066	Organic acids and derivatives	Carboxylic acids and derivatives
Com_3036_pos	13-HPODE	6.798	313.237	Lipids and lipid-like molecules	Fatty Acyls
Com_3151_pos	Helicid	5.481	569.185
Com_3207_pos	Poncirin	5.446	617.184	Phenylpropanoids and polyketides	Flavonoids
Com_3257_pos	3-O-p-coumaroyl quinic acid O-hexoside	4.937	501.16
Com_3334_pos	Skimmin	5.065	325.092	Phenylpropanoids and polyketides	Coumarins and derivatives
Com_3539_pos	(+)-Catechin	5.066	291.086	Phenylpropanoids and polyketides	Flavonoids
Com_3545_pos	Kinetin 9-riboside	4.724	348.13	Nucleosides, nucleotides, and analogues	Purine nucleosides
Com_3588_pos	N-Sinapoylagmatine	5.106	337.186	None	None
Com_3830_pos	Columbin	5.212	359.149	Organoheterocyclic compounds	Naphthopyrans
Com_3874_pos	DHZROG	5.16	516.232
Com_3983_pos	Aminophylline	5.508	403.194	Organic nitrogen compounds	Organonitrogen compounds
Com_4061_pos	Naringenin chalcone	5.071	273.075	Phenylpropanoids and polyketides	Linear 1,3-diarylpropanoids
Com_4121_pos	Calceolarioside B	5.514	501.138	Phenylpropanoids and polyketides	Cinnamic acids and derivatives
Com_4179_pos	LPC 15:0	8.758	504.306	Lipids and lipid-like molecules	Glycerophospholipids
Com_4243_pos	Gracillin	8.616	885.482	Lipids and lipid-like molecules	Steroids and steroid derivatives
Com_4282_pos	Rosavin	5.495	429.174	Lipids and lipid-like molecules	Fatty Acyls
Com_4319_pos	Lancerin	5.237	407.095	Organoheterocyclic compounds	Benzopyrans
Com_4676_pos	LPC 18:0	10.007	546.354	Lipids and lipid-like molecules	Glycerophospholipids
Com_4780_pos	Troxerutin	10.97	781.188	Phenylpropanoids and polyketides	Flavonoids
Com_5091_pos	N'-Formylkynurenine	2.88	237.087	Organic oxygen compounds	Organooxygen compounds
Com_5158_pos	Sinapaldehyde glucoside	5.599	371.132	Organic oxygen compounds	Organooxygen compounds
Com_5429_pos	p-Coumaric Acid	5.01	165.055	Phenylpropanoids and polyketides	Cinnamic acids and derivatives
Com_5739_pos	gamma-caprolactone	8.237	229.143	Organoheterocyclic compounds	Lactones
Com_5806_pos	6,7-Dimethoxy-4-Methylcoumarin	5.049	221.081
Com_6084_pos	2-Phenylglycine	5.577	135.044	Organic acids and derivatives	Carboxylic acids and derivatives
Com_6720_pos	3-Methylcrotonylglycine	4.957	158.081	Organic acids and derivatives	Carboxylic acids and derivatives
Com_6868_pos	Oleuropein	5.593	541.19	Lipids and lipid-like molecules	Prenol lipids
Com_7219_pos	Lithospermoside	4.882	330.117	Organic oxygen compounds	Organooxygen compounds
Com_7220_pos	LPC 17:0	9.589	532.337	Lipids and lipid-like molecules	Glycerophospholipids
Com_7440_pos	4-Methylcatechol	5.133	125.06	Benzenoids	Phenols
Com_7913_pos	LPC 20:0	10.189	574.385	Lipids and lipid-like molecules	Glycerophospholipids
Com_9185_pos	Nicotianamine	4.72	304.15	Organic acids and derivatives	Carboxylic acids and derivatives
Com_9283_pos	Liquiritin apioside	5.474	551.176	Phenylpropanoids and polyketides	Flavonoids
Com_9495_pos	5'-Adenylic acid	4.716	348.07	Nucleosides, nucleotides, and analogues	Purine nucleotides
Com_9641_pos	Yamogenin	9.197	437.302	Lipids and lipid-like molecules	Prenol lipids
Com_10104_pos	Boc-beta-cyano-L-alanine	4.777	215.102	Organic acids and derivatives	Carboxylic acids and derivatives
Com_11257_pos	Polyphyllin VI	5.514	739.427	Lipids and lipid-like molecules	Steroids and steroid derivatives
Com_11533_pos	Artemisinin	6.461	587.282	Lipids and lipid-like molecules	Prenol lipids
Com_11881_pos	Corilagin	4.696	635.09	Phenylpropanoids and polyketides	Tannins
Com_14505_pos	LysoPC 15:1	9.167	480.308	Lipids and lipid-like molecules	Glycerophospholipids
Com_15328_pos	L-Cystine	9.17	241.032	Organic acids and derivatives	Carboxylic acids and derivatives

## Sheet: Table S2
Table S2. Negative metabolites identified in S. alterniflora
ID	Name	RT [min]	m/z	Class_I	Class_II
Com_8_neg	DL-Malic acid	1.453	133.014	Organic acids and derivatives	Hydroxy acids and derivatives
Com_18_neg	α,α-Trehalose	1.371	341.108	Organic oxygen compounds	Organooxygen compounds
Com_36_neg	trans-Aconitic acid	2.78	173.009	Organic acids and derivatives	Carboxylic acids and derivatives
Com_44_neg	Citric acid	1.952	191.02	Organic acids and derivatives	Carboxylic acids and derivatives
Com_76_neg	Fumaric acid	1.445	115.004	Organic acids and derivatives	Carboxylic acids and derivatives
Com_91_neg	Citraconic acid	4.813	129.019	Lipids and lipid-like molecules	Fatty Acyls
Com_147_neg	cis-Aconitic acid	4.747	173.009	Organic acids and derivatives	Carboxylic acids and derivatives
Com_163_neg	Gluconic acid	1.293	195.051	Organic oxygen compounds	Organooxygen compounds
Com_247_neg	3-Coumaric acid	5.404	163.04	Phenylpropanoids and polyketides	Cinnamic acids and derivatives
Com_290_neg	L-Threonic acid	1.319	135.03	Organic oxygen compounds	Organooxygen compounds
Com_447_neg	D-(-)-Quinic acid	5.191	191.056	Organic oxygen compounds	Organooxygen compounds
Com_748_neg	3,4,5-trihydroxycyclohex-1-ene-1-carboxylic acid	5.29	173.046
Com_767_neg	Monomethyl phthalate	5.569	179.035	Benzenoids	Benzene and substituted derivatives
Com_831_neg	D-(-)-Glutamine	1.282	145.062	Organic acids and derivatives	Carboxylic acids and derivatives
Com_978_neg	Terephthalic acid	5.35	165.019	Organic acids and derivatives	Carboxylic acids and derivatives
Com_1124_neg	Threonine	1.283	118.051	Organic acids and derivatives	Carboxylic acids and derivatives
Com_1149_neg	Caffeic acid	5.336	179.035	Phenylpropanoids and polyketides	Cinnamic acids and derivatives
Com_1249_neg	Asparagine	1.283	131.046	Organic acids and derivatives	Carboxylic acids and derivatives
Com_1347_neg	D-(-)-Mannitol	1.257	181.072	Organic oxygen compounds	Organooxygen compounds
Com_1357_neg	δ-Ribono-1,4-lactone	2.523	147.03	Organic oxygen compounds	Organooxygen compounds
Com_1823_neg	5-Methoxysalicylic acid	4.919	167.035	Benzenoids	Benzene and substituted derivatives
Com_1939_neg	L-(-)-3-Phenyllactic acid	5.666	165.056	Phenylpropanoids and polyketides	Phenylpropanoic acids
Com_1961_neg	Azelaic acid	5.736	187.098	Lipids and lipid-like molecules	Fatty Acyls
Com_2215_neg	Xylitol	1.286	151.061	Organic oxygen compounds	Organooxygen compounds
Com_2362_neg	Uridine	2.142	243.062	Nucleosides, nucleotides, and analogues	Pyrimidine nucleosides
Com_2413_neg	N-Acetyl-D-alloisoleucine	5.459	172.098	Organic acids and derivatives	Carboxylic acids and derivatives
Com_2478_neg	N-Acetyl-L-phenylalanine	5.492	206.082	Organic acids and derivatives	Carboxylic acids and derivatives
Com_3153_neg	L-Histidine	1.263	154.062	Organic acids and derivatives	Carboxylic acids and derivatives
Com_3283_neg	N-Acetyl-DL-glutamic acid	2.111	188.057	Organic acids and derivatives	Carboxylic acids and derivatives
Com_4079_neg	Vanillyl alcohol	4.976	153.056	Benzenoids	Phenols
Com_4087_neg	DL-Tryptophan	5.129	203.083	Organoheterocyclic compounds	Indoles and derivatives
Com_682_neg	Sinapinic acid	5.421	223.061	Phenylpropanoids and polyketides	Cinnamic acids and derivatives
Com_148_neg	Esculin	5.069	339.072	Phenylpropanoids and polyketides	Coumarins and derivatives
Com_242_neg	D-Raffinose	1.379	539.138	Organic oxygen compounds	Organooxygen compounds
Com_5_neg	Quercetin-3β-D-glucoside	5.161	463.088	Phenylpropanoids and polyketides	Flavonoids
Com_43_neg	α-Lactose	1.78	387.114	Organic oxygen compounds	Organooxygen compounds
Com_59_neg	LPG 16:1	11.128	481.258	Lipids and lipid-like molecules	Glycerophospholipids
Com_68_neg	Corchorifatty acid F	6.113	327.218	Lipids and lipid-like molecules	Fatty Acyls
Com_85_neg	Plantagoside	5.13	465.104	Phenylpropanoids and polyketides	Flavonoids
Com_92_neg	LPG 16:0	11.809	483.273	Lipids and lipid-like molecules	Glycerophospholipids
Com_107_neg	Catechol	5.378	155.035	Benzenoids	Phenols
Com_134_neg	N-benzyl-N-isopropyl-N'-[4-(trifluoromethoxy)phenyl]urea	5.427	351.129
Com_165_neg	N-(4-chlorophenyl)-N'-(2-phenoxyphenyl)urea	1.384	337.077
Com_193_neg	(±)9-HpODE	6.813	311.223
Com_228_neg	Gingerglycolipid B	8.394	723.382	Lipids and lipid-like molecules	Glycerolipids
Com_281_neg	4-Hydroxy-2,5-dimethyl-3(2H)furanone	5.376	127.04	Lipids and lipid-like molecules	Prenol lipids
Com_283_neg	2-Hydroxy-2-methyl-3-buten-1-yl beta-D-glucopyranoside	4.9	309.119
Com_323_neg	Phenylacetaldehyde	5.401	119.05	Benzenoids	Benzene and substituted derivatives
Com_327_neg	Wogonin	5.934	329.067	Phenylpropanoids and polyketides	Flavonoids
Com_340_neg	8-Epiloganic acid	4.612	375.13	Lipids and lipid-like molecules	Prenol lipids
Com_343_neg	2,3-dinor Prostaglandin E1	6.789	307.191	Lipids and lipid-like molecules	Fatty Acyls
Com_347_neg	2-Oxoglutaric acid	1.907	145.014	Organic acids and derivatives	Keto acids and derivatives
Com_381_neg	methyl oxo pentanoate	5.446	129.056	Organic acids and derivatives	Keto acids and derivatives
Com_385_neg	(+/-)12(13)-DiHOME	7.767	295.228	Lipids and lipid-like molecules	Fatty Acyls
Com_387_neg	Efetaal	5.97	239.129	Benzenoids	Benzene and substituted derivatives
Com_423_neg	(+/-)9(10)-EpOME	6.425	341.233	Lipids and lipid-like molecules	Fatty Acyls
Com_439_neg	MGDG 18:3_18:3	10.595	819.527
Com_448_neg	Monotropein	5.02	389.109	Lipids and lipid-like molecules	Prenol lipids
Com_463_neg	Prostaglandin D3	6.855	331.189	Lipids and lipid-like molecules	Fatty Acyls
Com_487_neg	Kaempferitrin	5.377	577.156	Phenylpropanoids and polyketides	Flavonoids
Com_490_neg	3-[3-(beta-D-Glucopyranosyloxy)-2-hydroxyphenyl]propanoic acid	5.015	343.103
Com_540_neg	N-[3-(aminosulfonyl)phenyl]-2,3-dihydro-1,4-benzodioxine-2-carboxamide	1.506	333.059
Com_548_neg	Methyl-Hesperidin	5.639	639.194	Phenylpropanoids and polyketides	Flavonoids
Com_549_neg	LPG 18:3	9.641	505.258	Lipids and lipid-like molecules	Glycerophospholipids
Com_559_neg	Triethyl citrate	5.323	275.113	Organic acids and derivatives	Carboxylic acids and derivatives
Com_570_neg	Sibirioside A	5.373	471.151	Phenylpropanoids and polyketides	Cinnamic acids and derivatives
Com_577_neg	1,3,7-Trimethyluric acid	1.351	209.066	Organoheterocyclic compounds	Imidazopyrimidines
Com_589_neg	Sibiricose A5	5.102	517.157	Phenylpropanoids and polyketides	Cinnamic acids and derivatives
Com_617_neg	L(-)-Malic acid	5.434	133.014	Organic acids and derivatives	Hydroxy acids and derivatives
Com_676_neg	alpha-Ketoglutaric acid	1.708	145.014	Organic acids and derivatives	Keto acids and derivatives
Com_688_neg	Pheophorbide A	10.282	591.262	Organoheterocyclic compounds	Tetrapyrroles and derivatives
Com_695_neg	martynoside	5.695	697.236	Phenylpropanoids and polyketides	Cinnamic acids and derivatives
Com_726_neg	Sesamoside	5.04	419.12	Organic oxygen compounds	Organooxygen compounds
Com_740_neg	Scopolin	5.114	399.093	Phenylpropanoids and polyketides	Coumarins and derivatives
Com_880_neg	DGDG 18:3_18:3	9.509	981.58
Com_890_neg	Hydroxysafflor yellow A	5.173	611.162
Com_893_neg	Estrone sulfate	5.339	349.114	Lipids and lipid-like molecules	Steroids and steroid derivatives
Com_920_neg	Ethyl-β-D-glucuronide	1.477	259.022	Organic oxygen compounds	Organooxygen compounds
Com_993_neg	Arabidopyl ketoadipic acid	5.364	337.056
Com_1001_neg	methadone-d9	1.177	316.948
Com_1040_neg	Lysope 16:0	9.164	452.279	Lipids and lipid-like molecules	Glycerophospholipids
Com_1071_neg	δ-Gluconic acid δ-lactone	2.158	177.04	Organic oxygen compounds	Organooxygen compounds
Com_1104_neg	p-Anisaldehyde	4.977	135.045	Benzenoids	Benzene and substituted derivatives
Com_1116_neg	2-Hydroxycaproic acid	5.685	131.072	Lipids and lipid-like molecules	Fatty Acyls
Com_1140_neg	Prostaglandin H2	7.155	379.21	Lipids and lipid-like molecules	Fatty Acyls
Com_1192_neg	Scutellarein	5.624	285.04	Phenylpropanoids and polyketides	Flavonoids
Com_1289_neg	Sequoyitol	1.413	193.071	Organic oxygen compounds	Organooxygen compounds
Com_1295_neg	Erythronolactone	2.399	117.019	Organoheterocyclic compounds	Lactones
Com_1303_neg	Camelliaside A	5.155	755.204	Phenylpropanoids and polyketides	Flavonoids
Com_1338_neg	Tectorigenin	5.581	299.056	Phenylpropanoids and polyketides	Isoflavonoids
Com_1343_neg	2-[(carboxymethyl)(methyl)amino]-5-methoxybenzoic acid	5.197	238.072
Com_1360_neg	(3R)-4,4-Dimethyl-2-oxotetrahydro-3-furanyl beta-D-glucopyranoside	5.211	337.114
Com_1380_neg	D-Ribose	1.309	149.046	Organic oxygen compounds	Organooxygen compounds
Com_1381_neg	Naringin Dihydrochalcone	5.303	581.187	Phenylpropanoids and polyketides	Flavonoids
Com_1434_neg	Rehmannioside D	11.037	685.22	Lipids and lipid-like molecules	Prenol lipids
Com_1436_neg	Verbascoside	5.104	623.199	Phenylpropanoids and polyketides	Cinnamic acids and derivatives
Com_1468_neg	Phenylglyoxylic acid	5.141	345.061	Benzenoids	Benzene and substituted derivatives
Com_1645_neg	Myricetin 3-O-galactoside	5.142	479.084	Phenylpropanoids and polyketides	Flavonoids
Com_1646_neg	Icariin	6.314	675.23	Phenylpropanoids and polyketides	Flavonoids
Com_1651_neg	Aucubin	5.12	327.109	Lipids and lipid-like molecules	Prenol lipids
Com_1674_neg	Gypenoside A	8.823	943.492
Com_1677_neg	Corticosterone	7.439	345.205	Lipids and lipid-like molecules	Steroids and steroid derivatives
Com_1714_neg	pteroside A	5.499	455.192	Organic oxygen compounds	Organooxygen compounds
Com_1731_neg	Estriol 17-sulfate	4.887	367.124	Lipids and lipid-like molecules	Steroids and steroid derivatives
Com_2067_neg	Aspartic acid	1.3	132.03	Organic acids and derivatives	Carboxylic acids and derivatives
Com_2070_neg	7-O-Ethylmorroniside	6.026	433.172	Organic oxygen compounds	Organooxygen compounds
Com_2113_neg	LysoPC 15:0	9.189	480.31	Lipids and lipid-like molecules	Glycerophospholipids
Com_2140_neg	Chlortetracycline	5.317	477.104	Phenylpropanoids and polyketides	Tetracyclines
Com_2181_neg	2-Oxoadipic acid	5.429	159.03	Organic acids and derivatives	Keto acids and derivatives
Com_2211_neg	Vitexin-2-O-rhaMnoside	5.915	577.159	Phenylpropanoids and polyketides	Flavonoids
Com_2278_neg	Norisoboldine	5.569	312.124	Alkaloids and derivatives	Aporphines
Com_2289_neg	2-Hydroxy-1-(4-methoxyphenyl)propyl hexopyranoside	4.927	389.145
Com_2358_neg	Protocatechuic acid	5.472	153.019	Benzenoids	Benzene and substituted derivatives
Com_2359_neg	Allantoin	1.319	157.037	Organoheterocyclic compounds	Azoles
Com_2363_neg	4-p-Coumaroylquinic acid	5.392	337.093	Organic oxygen compounds	Organooxygen compounds
Com_2392_neg	4-(octyloxy)benzoic acid	7.174	249.149
Com_2401_neg	Rehmannioside A	5.498	559.145	Lipids and lipid-like molecules	Prenol lipids
Com_2419_neg	Typhaneoside	5.209	751.209	Phenylpropanoids and polyketides	Flavonoids
Com_2499_neg	Hordatine A	6.057	549.292	Phenylpropanoids and polyketides	2-arylbenzofuran flavonoids
Com_2558_neg	Parishin E	5.12	459.114	Organic oxygen compounds	Organooxygen compounds
Com_2584_neg	Jujuboside B	7.643	1043.54	Lipids and lipid-like molecules	Prenol lipids
Com_2705_neg	Maltitol	1.318	379.101	Lipids and lipid-like molecules	Fatty Acyls
Com_2896_neg	Timosaponin A3	9.37	739.429	Lipids and lipid-like molecules	Steroids and steroid derivatives
Com_2988_neg	Nodakenetin	5.446	245.081	Phenylpropanoids and polyketides	Coumarins and derivatives
Com_3044_neg	Genipin 1-O-β-D-gentiobioside	5.082	549.183
Com_3122_neg	Ligustroflavone	1.39	723.216	Phenylpropanoids and polyketides	Flavonoids
Com_3126_neg	DIMBOA glucoside	4.908	372.093	Organic oxygen compounds	Organooxygen compounds
Com_3178_neg	Bruceine D	4.979	409.15	Lipids and lipid-like molecules	Prenol lipids
Com_3203_neg	DL-α-Methoxyphenylacetic acid	5.214	119.05	Benzenoids	Benzene and substituted derivatives
Com_3260_neg	LPS 18:3	8.656	518.252	Lipids and lipid-like molecules	Glycerophospholipids
Com_3328_neg	LPG 18:4	9.153	503.242	Lipids and lipid-like molecules	Glycerophospholipids
Com_3357_neg	Isoguanosine	3.215	282.084	Nucleosides, nucleotides, and analogues	Purine nucleosides
Com_3484_neg	Neomangiferin	4.798	583.131	Organoheterocyclic compounds	Benzopyrans
Com_3512_neg	Jasmonic acid	6.794	209.118	Lipids and lipid-like molecules	Fatty Acyls
Com_3601_neg	trans-Cinnamic acid	5.162	147.045	Phenylpropanoids and polyketides	Cinnamic acids and derivatives
Com_3637_neg	Citramalate	1.319	193.035	Lipids and lipid-like molecules	Fatty Acyls
Com_3665_neg	Sodium Houttuyfonate	5.425	329.139	Organic acids and derivatives	Organic sulfonic acids and derivatives
Com_3700_neg	Eleutheroside E	5.085	741.262	Organic oxygen compounds	Organooxygen compounds
Com_3829_neg	Tenuifoliside B	5.22	667.189	Phenylpropanoids and polyketides	Cinnamic acids and derivatives
Com_3899_neg	Glucose-6-phosphate	1.343	223.046	Organic oxygen compounds	Organooxygen compounds
Com_3915_neg	Epimedin A	5.353	837.283	Phenylpropanoids and polyketides	Flavonoids
Com_3996_neg	Quercetin	5.615	301.036	Phenylpropanoids and polyketides	Flavonoids
Com_4074_neg	DGDG 16:0_18:3	11.394	959.596
Com_4150_neg	2-(1H-indol-3-yl)-3-[4-(trifluoromethyl)phenyl]acrylonitrile	4.936	311.077
Com_4159_neg	MGDG 18:2_18:3	11.491	821.543
Com_4160_neg	2-Isopropylmalic acid	4.835	175.061	Lipids and lipid-like molecules	Fatty Acyls
Com_4172_neg	Inosine-5'-monophosphate (IMP)	4.9	347.044	Nucleosides, nucleotides, and analogues	Purine nucleotides
Com_4194_neg	Υ-Aminobutyric acid (GABA)	1.303	102.056	Organic acids and derivatives	Carboxylic acids and derivatives
Com_4247_neg	Forsythoside B	5.132	755.241	Organic oxygen compounds	Organooxygen compounds
Com_4303_neg	8-Prenylnaringenin	5.004	339.13
Com_4328_neg	L-serine	1.255	104.036	Organic acids and derivatives	Carboxylic acids and derivatives
Com_4511_neg	1,5,8-Trihydroxy-9-oxo-9H-xanthen-3-yl beta-D-glucopyranoside	1.307	421.076
Com_4656_neg	Tanshinone I	2.088	275.071	Lipids and lipid-like molecules	Prenol lipids
Com_4667_neg	Robinin	5.157	739.21	Phenylpropanoids and polyketides	Flavonoids
Com_4669_neg	Palmitic acid	10.198	255.233	Lipids and lipid-like molecules	Fatty Acyls
Com_4802_neg	Pseudolaric Acid B	6.292	431.171	Lipids and lipid-like molecules	Prenol lipids
Com_4888_neg	Panaxatriol	9.096	475.38	Lipids and lipid-like molecules	Prenol lipids
Com_4893_neg	cis-2-Decenoic acid	6.033	169.124	Lipids and lipid-like molecules	Fatty Acyls
Com_4944_neg	Curculigoside	5.099	511.146	Organic oxygen compounds	Organooxygen compounds
Com_4964_neg	5,6-dimethyl-3-[5-(trifluoromethyl)pyridin-2-yl]-1,2,4-triazine	4.831	253.072
Com_5047_neg	Neohesperidin dihydrochalcone	5.705	611.2	Phenylpropanoids and polyketides	Flavonoids
Com_5175_neg	Parishin A	4.89	995.311	Organic oxygen compounds	Organooxygen compounds
Com_5379_neg	Paederoside	5.537	491.086	Organic oxygen compounds	Organooxygen compounds
Com_5429_neg	N-(3-Indolylacetyl)-L-Alanine	5.478	245.093
Com_5479_neg	Abscisic acid glucose ester	5.58	425.181
Com_5521_neg	Protobioside	9.034	901.482	Mixed metal/non-metal compounds	Transition metal salts
Com_5523_neg	7-Methylxanthine	1.305	119.035	Organoheterocyclic compounds	Imidazopyrimidines
Com_5586_neg	Astilbin	5.058	449.111	Phenylpropanoids and polyketides	Flavonoids
Com_5627_neg	DGDG 18:2_18:3	10.736	983.596
Com_5778_neg	Jionoside B1	5.396	813.283	Organic oxygen compounds	Organooxygen compounds
Com_5827_neg	Hesperidin	5.114	609.182	Phenylpropanoids and polyketides	Flavonoids
Com_5885_neg	Morin Hydrate	5.223	319.046	Phenylpropanoids and polyketides	Flavonoids
Com_6116_neg	Salidroside	5.097	299.113	Organic oxygen compounds	Organooxygen compounds
Com_6168_neg	Astragalus polyphenols	5.038	451.124	Phenylpropanoids and polyketides	Stilbenes
Com_6204_neg	Parishin B	5.239	727.209	Organic oxygen compounds	Organooxygen compounds
Com_6320_neg	8-O-acetyl shanzhiside methyl ester	4.967	447.151
Com_6376_neg	Wedelolactone	6.795	673.081	Phenylpropanoids and polyketides	Isoflavonoids
Com_6388_neg	Artesunate	5.483	383.172	None	None
Com_6478_neg	p-Coumaric acid ethyl ester	5.076	237.077	Phenylpropanoids and polyketides	Cinnamic acids and derivatives
Com_6514_neg	D(+)-Melezitose O-rhamnoside	5.626	695.224
Com_6602_neg	Ciliatine	5.016	124.017	Organic acids and derivatives	Organic phosphonic acids and derivatives
Com_6659_neg	Galangin	5.573	315.051	Phenylpropanoids and polyketides	Flavonoids
Com_6735_neg	2-Hydroxy-2-methylbutanoic acid	4.803	117.056	Lipids and lipid-like molecules	Fatty Acyls
Com_6751_neg	Ethyl ferulate	5.074	267.087	Phenylpropanoids and polyketides	Cinnamic acids and derivatives
Com_6772_neg	Angelol B	5.043	375.145	Phenylpropanoids and polyketides	Coumarins and derivatives
Com_6905_neg	12,13-EODE	8.899	295.228
Com_6969_neg	Ursolic Acid	10.746	455.353	Lipids and lipid-like molecules	Prenol lipids
Com_7200_neg	Porphobilinogen	4.88	225.088	Organic nitrogen compounds	Organonitrogen compounds
Com_7299_neg	UDP-N-acetylglucosamine	4.597	606.068	Nucleosides, nucleotides, and analogues	Pyrimidine nucleotides
Com_7436_neg	Benzoylhypacoitine	8.247	572.286	Lipids and lipid-like molecules	Prenol lipids
Com_7472_neg	Astragaloside IV	9.617	783.456	Lipids and lipid-like molecules	Steroids and steroid derivatives
Com_7676_neg	Phloretic acid	4.803	165.056	Phenylpropanoids and polyketides	Phenylpropanoic acids
Com_7709_neg	Sucralose	5.107	441.013	Organic oxygen compounds	Organooxygen compounds
Com_7726_neg	Guanosine-3',5'-cyclic monophosphate	11.956	344.04	Nucleosides, nucleotides, and analogues	Purine nucleotides
Com_7894_neg	Arctigenin-4'-O-beta-Gentiobioside	5.857	695.255	Lignans, neolignans and related compounds	Lignan glycosides
Com_8277_neg	alpha-D-Glucopyranosyl 2-O-(2-methylbutanoyl)-alpha-D-glucopyranoside	4.858	425.167
Com_8288_neg	Valepotriate	6.044	421.187	Lipids and lipid-like molecules	Prenol lipids
Com_8579_neg	4-oxo-4,5,6,7-tetrahydrobenzo[b]furan-3-carboxylic acid	5.106	179.039
Com_8596_neg	Bavachalcone	5.076	337.15
Com_8837_neg	Elaidic acid	10.405	281.248	Lipids and lipid-like molecules	Fatty Acyls
Com_8903_neg	DGGA 18:3_18:3	10.668	833.506
Com_8990_neg	Eriocitrin	5.072	595.167	Phenylpropanoids and polyketides	Flavonoids
Com_9010_neg	Lumichrome	4.914	241.072	Organoheterocyclic compounds	Pteridines and derivatives
Com_9027_neg	Gastrodin	4.975	285.098	Organic oxygen compounds	Organooxygen compounds
Com_9118_neg	Vinblastine	8.29	809.417	Alkaloids and derivatives	Vinca alkaloids
Com_9193_neg	D-Mannose 6-phosphate	1.342	213.017	Organic oxygen compounds	Organooxygen compounds
Com_9261_neg	N-Isovaleroylglycine	5.098	158.082	Organic acids and derivatives	Carboxylic acids and derivatives
Com_9364_neg	Tigogenin	10.027	415.321	Lipids and lipid-like molecules	Prenol lipids
Com_9366_neg	3'-Hydroxypterostilbene	4.938	271.097	Phenylpropanoids and polyketides	Stilbenes
Com_9383_neg	Homoveratrumic acid	5.084	195.066	Benzenoids	Benzene and substituted derivatives
Com_9445_neg	Thiamine pyrophosphate hydrochloride	4.982	459.007	Organoheterocyclic compounds	Diazines
Com_9454_neg	Reserpine	7.641	607.257	Alkaloids and derivatives	Yohimbine alkaloids
Com_9663_neg	Madecassoside	7.791	973.504	Lipids and lipid-like molecules	Prenol lipids
Com_9705_neg	N-Caffeoylagmatine	5.042	291.146	Benzenoids	Phenols
Com_9722_neg	Umbelliferone	5.152	161.024	Phenylpropanoids and polyketides	Coumarins and derivatives
Com_9845_neg	AKBA	10.83	511.341	Lipids and lipid-like molecules	Prenol lipids
Com_9869_neg	2-deoxyglucose-6-phosphate	1.263	289.033	Organic acids and derivatives	Organic phosphoric acids and derivatives
Com_9916_neg	Epimedin C	5.496	821.288	Phenylpropanoids and polyketides	Flavonoids
Com_9924_neg	Adenosine 5'-Diphosphate	4.796	426.022	Nucleosides, nucleotides, and analogues	Purine nucleotides
Com_10014_neg	Eriodictyol	5.656	287.056	Phenylpropanoids and polyketides	Flavonoids
Com_10025_neg	D-Glucuronic acid	5.073	175.025	Nucleosides, nucleotides, and analogues	Pyrimidine nucleotides
Com_10032_neg	1,N6-Etheno-2-Deoxy-Adenosine	5.085	595.203	Organoheterocyclic compounds	Imidazopyrimidines
Com_10279_neg	10-Formyl-THF	4.938	472.159	Organoheterocyclic compounds	Pteridines and derivatives
Com_10702_neg	Arbutin	5.072	271.082	Organic oxygen compounds	Organooxygen compounds
Com_10720_neg	3-Methyladipic acid	5.086	365.146	Lipids and lipid-like molecules	Fatty Acyls
Com_10864_neg	Tricin 5-O-hexosyl-O-hexoside	5.069	653.173
Com_10897_neg	Ajugol	5.012	347.135	Lipids and lipid-like molecules	Prenol lipids
Com_11041_neg	N-Methylthreonine	1.307	132.067	Organic acids and derivatives	Carboxylic acids and derivatives
Com_11148_neg	8-Chlro-1-tetrahydronorharmanone	1.305	219.034	Organoheterocyclic compounds	Indoles and derivatives
Com_11181_neg	Phellodensin F	5.106	501.175	Phenylpropanoids and polyketides	Flavonoids
Com_11323_neg	Catharanthine	9.329	335.176	Alkaloids and derivatives	Ibogan-type alkaloids
Com_11324_neg	Lactose	5.092	341.108	Organic oxygen compounds	Organooxygen compounds
Com_11350_neg	GDP-L-fucose	4.944	588.075	Nucleosides, nucleotides, and analogues	Purine nucleotides
Com_11471_neg	1-Deoxynojirimycin	1.294	162.077	Organoheterocyclic compounds	Piperidines
Com_11564_neg	Cyanidin 3-rutinoside	5.617	594.156	Phenylpropanoids and polyketides	Flavonoids
Com_11775_neg	Protopanaxadiol	10.391	459.385	Lipids and lipid-like molecules	Prenol lipids
Com_11950_neg	(20R)Ginsenoside Rg3	6.629	783.491	Lipids and lipid-like molecules	Prenol lipids
Com_11985_neg	Bornyl acetate	5.985	195.139	Lipids and lipid-like molecules	Prenol lipids
Com_12111_neg	Polyphyllin II	7.018	1013.53	Lipids and lipid-like molecules	Steroids and steroid derivatives
Com_12273_neg	Dehydropachymic Acid	11.439	525.357	Lipids and lipid-like molecules	Prenol lipids
Com_12486_neg	Sinapyl Alcohol	5.036	209.082	Benzenoids	Phenols
Com_12684_neg	Mangiferin	11.917	421.08	Organoheterocyclic compounds	Benzopyrans
Com_12686_neg	Cyanidin 3-O-glucoside	5.828	483.072	Phenylpropanoids and polyketides	Flavonoids
Com_12721_neg	Rutin	8.044	609.147	Phenylpropanoids and polyketides	Flavonoids
Com_12744_neg	Maltopentaose	4.582	827.269	Organic oxygen compounds	Organooxygen compounds
Com_12910_neg	NAD+	4.479	662.103	Nucleosides, nucleotides, and analogues	(5'-&gt;5')-dinucleotides
Com_13996_neg	Nuzhenide	8.689	685.235	Lipids and lipid-like molecules	Saccharolipids
Com_14297_neg	6-Deoxy-D-glucose	1.636	163.062	Organic oxygen compounds	Organooxygen compounds
Com_2041_neg	12-Oxo phytodienoic acid	7.088	291.197	Lipids and lipid-like molecules	Fatty Acyls
Com_207_neg	1-O-b-D-glucopyranosyl sinapate	5.175	385.114	Phenylpropanoids and polyketides	Cinnamic acids and derivatives
Com_112_neg	13(S)-HOTrE	7.426	293.212	Lipids and lipid-like molecules	Fatty Acyls
Com_188_neg	Coumalic acid	5.334	139.004	Organoheterocyclic compounds	Pyrans
Com_2911_neg	Curcumin	5.063	367.124	Phenylpropanoids and polyketides	Diarylheptanoids
Com_154_neg	Chelidonic acid	5.376	182.993	Organoheterocyclic compounds	Pyrans
Com_1090_neg	Engeletin	5.222	479.12	Phenylpropanoids and polyketides	Flavonoids
Com_443_neg	5-O-Caffeoylshikimic acid	5.312	335.077	Phenylpropanoids and polyketides	Cinnamic acids and derivatives
Com_945_neg	Luteolin	5.81	285.04	Phenylpropanoids and polyketides	Flavonoids
Com_1309_neg	Eleutheroside B	5.325	407.11	Organic oxygen compounds	Organooxygen compounds
Com_1469_neg	Spinosin	5.412	607.168	Phenylpropanoids and polyketides	Flavonoids
Com_1405_neg	Irisolidone 7-O-beta-d-glucoside	6.023	475.125
Com_735_neg	Arabidopyl shikimic acid	5.094	351.072
Com_4861_neg	beta-Nicotyrine	3.808	157.077	Organoheterocyclic compounds	Pyridines and derivatives
Com_2983_neg	Picropodophyllin	5.834	449.1	Lignans, neolignans and related compounds	Lignan lactones
Com_211_neg	di-C,C-pentosyl-apigenin	5.188	579.136
Com_2579_neg	6''-o-acetylgenistin	5.58	519.115	Phenylpropanoids and polyketides	Isoflavonoids
Com_2144_neg	LPC 18:1	9.197	566.347	Lipids and lipid-like molecules	Glycerophospholipids
Com_329_neg	Asperulosid	5.301	413.109	Organic oxygen compounds	Organooxygen compounds
Com_5854_neg	Harpagide	5.496	363.13	Lipids and lipid-like molecules	Prenol lipids
Com_3815_neg	Ginkgolide C	5.842	439.126	Lipids and lipid-like molecules	Prenol lipids
Com_159_neg	LPC 16:0	9.19	540.331	Lipids and lipid-like molecules	Glycerophospholipids
Com_5262_neg	N-Acetylglucosamine	1.332	256.059	Organic oxygen compounds	Organooxygen compounds
Com_733_neg	Verbenalin	5.164	387.13	Lipids and lipid-like molecules	Prenol lipids
Com_2710_neg	5-O-Methylvisammioside	4.901	451.161	Organoheterocyclic compounds	Benzopyrans
Com_5325_neg	DL-Norvaline	1.303	152.048	Organic acids and derivatives	Carboxylic acids and derivatives
Com_1888_neg	Ziyuglycoside I	9.715	765.444	Lipids and lipid-like molecules	Prenol lipids
Com_31_neg	3-Dehydroshikimic acid	5.357	217.035	Organic oxygen compounds	Organooxygen compounds
Com_1976_neg	Tracheloside	5.365	595.204	Lignans, neolignans and related compounds	Lignan glycosides
Com_3710_neg	Albiflorin	6.118	479.156	Lipids and lipid-like molecules	Prenol lipids
Com_217_neg	Sorbic acid	5.378	111.045	Lipids and lipid-like molecules	Fatty Acyls
Com_2370_neg	Genipin	5.664	207.066	Lipids and lipid-like molecules	Prenol lipids
Com_1251_neg	trans-zeatin 9-O-glucoside	4.982	380.156
Com_1613_neg	14,15-Dehydrocrepenynic acid	7.396	275.201
Com_2934_neg	Salvianolic acid D	5.804	417.083	Phenylpropanoids and polyketides	Cinnamic acids and derivatives
Com_4896_neg	Propylparaben	5.102	225.077	Benzenoids	Benzene and substituted derivatives
Com_3499_neg	Bilobalide	4.967	325.093	Lipids and lipid-like molecules	Prenol lipids
Com_2695_neg	Prim-O-glucosylcimifugin	5.991	467.156	Organoheterocyclic compounds	Benzopyrans
Com_1144_neg	Arctiin	5.44	533.203	Lignans, neolignans and related compounds	Lignan glycosides
Com_1467_neg	Syringetin	5.136	345.061	Phenylpropanoids and polyketides	Flavonoids
Com_562_neg	Ixoside	5.327	387.093	Lipids and lipid-like molecules	Prenol lipids
Com_6229_neg	2-Hydroxyphenylalanine	5.071	180.067	Organic acids and derivatives	Carboxylic acids and derivatives
Com_2223_neg	Mevalonic acid	5.083	147.066	Lipids and lipid-like molecules	Fatty Acyls
Com_9194_neg	Nodakenin	5.081	407.135	Phenylpropanoids and polyketides	Coumarins and derivatives
Com_1902_neg	Salicylic acid	5.224	137.024	Benzenoids	Benzene and substituted derivatives
Com_730_neg	LPE 18:3	8.155	474.263	Lipids and lipid-like molecules	Glycerophospholipids
Com_1340_neg	Yuheinoside	4.903	359.135	Lipids and lipid-like molecules	Prenol lipids
Com_2512_neg	Limocitrin O-hexoside	5.19	507.115
Com_2155_neg	Trilobatin	5.437	435.13	Phenylpropanoids and polyketides	Flavonoids
Com_1015_neg	Ethyl gallate	5.266	179.035	Benzenoids	Benzene and substituted derivatives
Com_2237_neg	5-Acetylsalicylic acid	4.948	179.056	Phenylpropanoids and polyketides	Depsides and depsidones
Com_1365_neg	Sweroside	5.484	357.119	Organic oxygen compounds	Organooxygen compounds
Com_3692_neg	3-Methyl-2-Oxobutanoic Acid	5.369	231.087	Organic acids and derivatives	Keto acids and derivatives
Com_97_neg	Ferulic acid O-hexoside	4.874	401.109	Phenylpropanoids and polyketides	Cinnamic acids and derivatives
Com_6768_neg	3-O-p-coumaroyl shikimic acid O-hexoside	5.077	481.136
Com_858_neg	Salicylic acid O-glucoside	5.213	299.077
Com_3855_neg	Bergenin	4.734	327.072	Benzenoids	Benzene and substituted derivatives
Com_1808_neg	Griffonilide	5.257	167.035	Organoheterocyclic compounds	Benzofurans
Com_1873_neg	Linarin	5.569	591.173	Phenylpropanoids and polyketides	Flavonoids
Com_5895_neg	(-)-Norepinephrine N-hexoside	5.068	330.119
Com_8268_neg	Salvianolic acid F	6.014	313.071	Phenylpropanoids and polyketides	Stilbenes
Com_4270_neg	Lactucin	5.464	321.098	Organoheterocyclic compounds	Lactones
Com_1225_neg	Demethylnobiletin	5.277	387.108	Phenylpropanoids and polyketides	Flavonoids
Com_2351_neg	Akebia saponin D	9.393	927.497	Lipids and lipid-like molecules	Prenol lipids
Com_1058_neg	Isochlorogenic acid C	5.351	515.118	Organic oxygen compounds	Organooxygen compounds
Com_1650_neg	Androsin	5.104	327.108	Lipids and lipid-like molecules	Steroids and steroid derivatives
Com_807_neg	Caffeic acid O-glucoside	5.321	341.088	Organic oxygen compounds	Organooxygen compounds
Com_3432_neg	Steviolbioside	6.001	641.318	Lipids and lipid-like molecules	Prenol lipids
Com_1066_neg	Aurantio-obtusin	5.241	329.067	Benzenoids	Anthracenes
Com_522_neg	Methyl jasmonate	6.35	223.134	Lipids and lipid-like molecules	Fatty Acyls
Com_8552_neg	Glutathione	5.061	306.076	Organic acids and derivatives	Carboxylic acids and derivatives
Com_10978_neg	Hederagenin	11.081	471.348	Lipids and lipid-like molecules	Prenol lipids
Com_8294_neg	Catalpol	5.041	361.115	Organic oxygen compounds	Organooxygen compounds
Com_2180_neg	Gluconolactone	5.404	159.03	Organic oxygen compounds	Organooxygen compounds
Com_9334_neg	Rhapontin	5.504	401.126	Phenylpropanoids and polyketides	Stilbenes
Com_11953_neg	Cyclic ADP-ribose	4.478	540.054	Organic oxygen compounds	Organooxygen compounds
Com_403_neg	Cistanoside F	5.092	487.146	Lipids and lipid-like molecules	Fatty Acyls
Com_61_neg	Puerarin	5.396	461.109	Phenylpropanoids and polyketides	Isoflavonoids
Com_7226_neg	Thymidine 5'-diphosphate	11.939	401.016	Nucleosides, nucleotides, and analogues	Pyrimidine nucleotides

## Sheet: Table S3
Table S3. Venn analysis of differential positive metabolites after treatment with different salt concentrations
ID	m1.vs.m0_log2FC	m1.vs.m0_VIP	m2.vs.m0_log2FC	m2.vs.m0_VIP	m3.vs.m0_log2FC	m3.vs.m0_VIP	m5.vs.m0_log2FC	m5.vs.m0_VIP	m7.vs.m0_log2FC	m7.vs.m0_VIP
Com_3361_pos	-1.28512	1.63276	-1.73056	1.91714	-1.50215	2.02329	-1.52802	1.44688	-1.3376	1.34234
Com_7262_pos	-1.82941	2.04591	-2.15576	2.09524	-2.0253	2.28664	-1.75308	1.44561	-1.9528	1.71094
Com_956_pos	-5.43015	2.23741	-4.92559	1.76062	-5.34202	2.24761	-5.486	1.68541	-5.59225	1.82742
Com_36_pos	-5.73413	2.3777	-6.23336	2.26596	-4.77715	2.01701	-3.85771	1.18987	-4.17193	1.37097
Com_1383_pos	-3.89665	2.39504	-4.03495	2.18198	-3.341	2.1137	-2.92544	1.33787	-2.99985	1.46337
Com_5717_pos	1.80049	1.82891	1.8392	1.64194	2.11606	2.20105	2.18304	1.65265	2.42749	1.94262
Com_6169_pos	-1.29604	1.84754	-1.55795	1.9256	-1.40618	1.9993	-1.44122	1.50188	-1.34538	1.49062
Com_3027_pos	-1.04749	1.5243	-1.12926	1.43903	-1.37918	2.03758	-1.62535	1.76108	-1.44703	1.69733
Com_112_pos	-3.5317	1.89441	-4.51647	2.14512	-3.95152	2.17987	-3.08462	1.23852	-4.19134	1.78855
Com_4306_pos	-2.33423	1.971	-2.38934	1.76924	-2.6106	2.25519	-2.82712	1.79386	-2.58137	1.7303
Com_2309_pos	-3.54983	2.12853	-3.49599	1.86174	-3.59121	2.19797	-3.80451	1.67202	-3.54423	1.65705
Com_810_pos	-1.20368	1.2545	-1.24605	1.1406	-1.66531	1.76603	-2.46154	1.95439	-1.86843	1.5338
Com_2984_pos	-1.27422	1.56004	-1.19139	1.28142	-0.780762	1.01661	-2.01391	1.88091	-1.61651	1.57754
Com_15466_pos	-2.26597	2.40224	-2.1255	1.9699	-2.06917	2.23054	-1.98417	1.5653	-1.57623	1.33448
Com_6767_pos	-1.19877	1.14771	-1.63587	1.40052	-1.77747	1.76129	-2.19499	1.63362	-2.43237	1.90185
Com_280_pos	-5.89153	2.20695	-5.86223	1.91512	-5.96375	2.2764	-5.64631	1.5808	-6.34725	1.88277
Com_1099_pos	-1.51899	2.12399	-1.31488	1.59916	-0.74936	1.08571	-1.58295	1.64029	-1.42623	1.57569
Com_1114_pos	-3.45158	1.98252	-3.78632	1.88826	-3.65466	2.12069	-3.97466	1.69123	-4.34678	1.9609
Com_380_pos	1.00836	2.07609	0.93481	1.6696	0.891784	1.85916	0.882361	1.34864	1.12546	1.82586
Com_1754_pos	-1.12567	1.49114	-1.33691	1.54611	-1.90384	2.54402	-1.31105	1.28105	-1.60341	1.68836
Com_1121_pos	1.18007	1.79627	1.14952	1.51396	0.981735	1.52999	1.71006	1.87856	1.07692	1.29964
Com_1148_pos	-1.39654	1.98149	-0.894069	1.10842	-1.55774	2.26938	-1.11537	1.17913	-1.73558	1.95169
Com_1202_pos	2.11155	2.36375	1.47133	1.45527	1.4607	1.69473	1.43298	1.23325	1.76835	1.58123
Com_551_pos	2.06681	1.81632	1.99953	1.53609	1.76832	1.57734	3.15505	2.05566	2.11852	1.45737
Com_3874_pos	-3.23636	2.00521	-3.3092	1.79754	-2.53587	1.8953	-3.69782	1.70989	-2.76225	1.53447
Com_288_pos	-7.13806	2.30083	-7.21089	2.03782	-6.22916	2.09833	-6.86561	1.6716	-6.51582	1.68861
Com_2825_pos	-2.88076	2.2855	-2.68331	1.85977	-2.9171	2.35855	-2.78499	1.64376	-2.71219	1.69953
Com_3759_pos	0.781808	1.30641	1.05937	1.47204	0.644675	1.11263	1.00711	1.24199	1.40691	1.84921
Com_3666_pos	-0.890987	1.07286	-1.32341	1.38976	-1.69516	2.08608	-1.85843	1.67066	-1.95288	1.86248
Com_5128_pos	-0.664575	1.24353	-0.919161	1.51633	-1.11482	2.0859	-1.00934	1.37611	-0.891535	1.27437
Com_8308_pos	-1.06156	1.56344	-0.929615	1.25375	-0.844396	1.26693	-1.57924	1.7636	-1.16403	1.46578
Com_2_pos	1.1907	1.96531	1.40255	2.02929	1.43394	2.40987	1.21949	1.50075	1.32767	1.7239
Com_1193_pos	-2.42163	1.94153	-2.5911	1.82088	-2.90115	2.36701	-2.91017	1.73567	-2.82243	1.79029
Com_1041_pos	1.5214	1.46623	1.78971	1.5768	2.26603	2.31399	2.15011	1.60395	2.35547	1.86784
Com_2060_pos	1.67789	1.50668	1.82705	1.45517	1.23528	1.14752	3.0336	2.05185	1.74427	1.25248

## Sheet: Table S4
Table S4. Venn analysis of differential negative metabolites after treatment with different salt concentrations
ID	m1.vs.m0_log2FC	m1.vs.m0_VIP	m2.vs.m0_log2FC	m2.vs.m0_VIP	m3.vs.m0_log2FC	m3.vs.m0_VIP	m5.vs.m0_log2FC	m5.vs.m0_VIP	m7.vs.m0_log2FC	m7.vs.m0_VIP
Com_6168_neg	-0.856359	1.27105	-1.16257	1.5505	-1.37733	2.01914	-1.54703	1.77072	-1.06533	1.26482
Com_290_neg	-1.04358	1.14312	-2.05289	2.1356	-2.00289	2.31917	-1.54245	1.39582	-1.40234	1.31378
Com_9366_neg	-0.913339	1.34613	-1.01621	1.30182	-1.04826	1.49517	-1.48121	1.70029	-1.53139	1.77393
Com_5379_neg	2.07294	1.58343	2.53574	1.85121	1.70758	1.40241	2.3919	1.52145	3.09575	2.027
Com_2180_neg	-1.55071	2.00024	-1.19352	1.43653	-1.36147	1.82362	-1.60143	1.68648	-1.64429	1.79581
Com_4511_neg	-1.58073	1.00685	-3.03537	1.94402	-3.21718	2.31036	-1.95345	1.05632	-2.25563	1.25928
Com_993_neg	-1.68335	1.45633	-1.78015	1.45362	-1.78051	1.61266	-2.86929	2.06735	-2.21496	1.64419
Com_2181_neg	-1.44317	1.97126	-1.12127	1.4484	-1.25393	1.78036	-1.49389	1.66578	-1.53675	1.7773
Com_2215_neg	-1.48818	1.50893	-2.03062	1.92543	-1.64245	1.72192	-2.16135	1.78433	-2.07918	1.76767
Com_385_neg	1.23257	1.85502	1.15884	1.6456	0.987797	1.55642	1.62419	2.00501	0.839149	1.05079
Com_1001_neg	3.70525	1.46506	4.22875	1.57497	4.53508	1.8367	5.88681	1.89186	5.86446	1.93994
Com_1347_neg	-0.890795	1.875	-0.869922	1.66193	-0.932524	1.96471	-0.93346	1.54677	-0.628437	1.10026
Com_9869_neg	-1.85786	1.86827	-2.14333	2.01374	-2.20812	2.27335	-1.92975	1.56162	-1.58123	1.31925
Com_3512_neg	1.36682	1.27623	1.56481	1.36356	1.28307	1.2195	2.8439	2.09674	1.43467	1.12092
Com_1124_neg	-2.1603	2.06584	-2.08007	1.87637	-2.41568	2.409	-1.94227	1.5185	-2.06832	1.67418
Com_3122_neg	-1.29193	1.43616	-1.40896	1.48274	-2.06714	2.09741	-1.84625	1.48304	-1.59937	1.35255
Com_3637_neg	-1.61992	1.4713	-2.05261	1.77915	-2.27841	2.22768	-1.96968	1.48194	-2.18782	1.71885

## Sheet: Table S5
Table S5. Pearson correlation co-efficient analysis between genes and metabolites
Genes	Metabolites	Correlation values
SA_17G057900.m1	Com_1888_pos	0.984887
SA_26G078600.m1	Com_1144_neg	0.984628
SA_06G158500.m1	Com_2359_neg	0.984207
SA_27G214700.m1	Com_8963_pos	0.983593
SA_30G077000.m1	Com_1888_pos	0.98339
SA_01G304000.m1	Com_1888_pos	0.983386
SA_05G154300.m1	Com_1888_pos	0.983091
SA_01G159600.m1	Com_2359_neg	0.983066
SA_09G173100.m1	Com_1888_pos	0.983043
SA_26G051100.m1	Com_1888_pos	0.982989
SA_06G326300.m1	Com_1888_pos	0.982946
SA_21G184200.m1	Com_1888_pos	0.982911
SA_11G151300.m1	Com_1888_pos	0.982888
SA_24G004000.m1	Com_1888_pos	0.982828
SA_14G259100.m1	Com_1888_pos	0.982801
SA_02G365900.m1	Com_1888_pos	0.982682
SA_13G043100.m1	Com_1888_pos	0.982635
SA_06G181100.m1	Com_2359_neg	0.982582
SA_10G036800.m1	Com_1941_pos	0.982574
SA_10G036800.m1	Com_1940_pos	0.982574
SA_10G078100.m1	Com_1888_pos	0.982552
SA_06G208000.m1	Com_1888_pos	0.982442
SA_01G208000.m1	Com_2359_neg	0.982431
SA_03G286900.m1	Com_1888_pos	0.982352
SA_05G083100.m1	Com_1888_pos	0.982208
SA_02G266900.m1	Com_1888_pos	0.982189
SA_11G136400.m1	Com_1888_pos	0.982137
SA_22G000300.m1	Com_1888_pos	0.982101
SA_19G076800.m1	Com_1144_neg	0.982015
SA_09G018900.m1	Com_1888_pos	0.982013
SA_16G020200.m1	Com_1888_pos	0.981993
SA_23G019500.m1	Com_1940_pos	0.98192
SA_23G019500.m1	Com_1941_pos	0.98192
SA_03G342300.m1	Com_1888_pos	0.98185
SA_02G287000.m1	Com_1888_pos	0.981839
SA_02G240400.m1	Com_1888_pos	0.981839
SA_08G041600.m1	Com_1888_pos	0.981796
SA_03G028300.m1	Com_1941_pos	0.981764
SA_03G028300.m1	Com_1940_pos	0.981764
SA_08G250500.m1	Com_1888_pos	0.981754
SA_15G275100.m1	Com_1888_pos	0.981728
SA_06G098500.m1	Com_1888_pos	0.981727
SA_12G382400.m1	Com_2359_neg	0.981722
SA_08G286900.m1	Com_1888_pos	0.981708
SA_22G041000.m1	Com_1888_pos	0.981702
SA_10G354800.m1	Com_1888_pos	0.981651
SA_07G194100.m1	Com_1888_pos	0.981613
SA_08G021600.m1	Com_1888_pos	0.981613
SA_07G240300.m1	Com_1940_pos	0.98161
SA_07G240300.m1	Com_1941_pos	0.98161
SA_17G105700.m1	Com_1888_pos	0.981606
SA_19G225700.m1	Com_1888_pos	0.981547
SA_11G028400.m1	Com_1888_pos	0.981533
SA_03G016300.m1	Com_2359_neg	0.981523
SA_28G146100.m1	Com_1941_pos	0.981469
SA_28G146100.m1	Com_1940_pos	0.981469
SA_28G014900.m1	Com_1888_pos	0.981449
SA_14G035300.m1	Com_8963_pos	0.981446
SA_16G172100.m1	Com_1888_pos	0.981437
SA_19G033600.m1	Com_1940_pos	0.981428
SA_19G033600.m1	Com_1941_pos	0.981428
SA_03G055500.m1	Com_1888_pos	0.98142
SA_19G101700.m1	Com_2359_neg	0.981342
SA_28G140300.m1	Com_1888_pos	0.981281
SA_14G015800.m1	Com_13083_pos	0.981262
SA_22G060200.m1	Com_1888_pos	0.981256
SA_12G306300.m1	Com_13083_pos	0.981123
SA_03G088700.m1	Com_2359_neg	0.98111
SA_08G253700.m1	Com_1888_pos	0.981093
SA_16G103900.m1	Com_1888_pos	0.981025
SA_31G119800.m1	Com_1888_pos	0.981018
SA_04G245600.m1	Com_2359_neg	0.981017
SA_04G120800.m1	Com_1888_pos	0.980953
SA_21G135200.m1	Com_1940_pos	0.980926
SA_21G135200.m1	Com_1941_pos	0.980926
SA_01G226300.m1	Com_2359_neg	0.98092
SA_04G101900.m1	Com_1940_pos	0.980918
SA_04G101900.m1	Com_1941_pos	0.980918
SA_28G041900.m1	Com_1888_pos	0.980889
SA_26G212900.m1	Com_1888_pos	0.980879
SA_04G145800.m1	Com_1888_pos	0.980869
SA_06G191300.m1	Com_2359_neg	0.980864
SA_02G050900.m1	Com_1888_pos	0.980824
SA_17G064600.m1	Com_1888_pos	0.980824
SA_14G015800.m1	Com_2359_neg	0.980812
SA_05G267100.m1	Com_13083_pos	0.980715
SA_21G140800.m1	Com_1888_pos	0.980698
SA_01G341600.m2	Com_2359_neg	0.980693
SA_14G223900.m1	Com_13083_pos	0.980676
SA_06G058200.m1	Com_13083_pos	0.980672
SA_04G073500.m1	Com_1888_pos	0.980631
SA_09G116800.m1	Com_2359_neg	0.980628
SA_15G237800.m1	Com_2359_neg	0.980624
SA_21G134200.m1	Com_1888_pos	0.98062
SA_01G013900.m1	Com_13083_pos	0.980602
SA_21G135700.m1	Com_1888_pos	0.9806
SA_08G244000.m1	Com_2359_neg	0.980599
SA_25G094400.m1	Com_2359_neg	0.980586
SA_15G048600.m1	Com_1940_pos	0.980583
SA_15G048600.m1	Com_1941_pos	0.980583
SA_15G007900.m1	Com_1888_pos	0.980557
SA_04G078800.m2	Com_2359_neg	0.980549
SA_20G062400.m1	Com_1888_pos	0.980525
SA_26G025500.m1	Com_2359_neg	0.9805
SA_04G327100.m1	Com_2359_neg	0.98049
SA_08G300600.m1	Com_1888_pos	0.980417
SA_01G183400.m1	Com_2359_neg	0.980391
SA_30G213300.m1	Com_13083_pos	0.980385
SA_23G099200.m1	Com_1888_pos	0.980354
SA_04G259600.m1	Com_2359_neg	0.980344
SA_12G042700.m1	Com_1888_pos	0.980302
SA_04G327100.m1	Com_13083_pos	0.980295
SA_19G194300.m1	Com_2359_neg	0.980273
SA_U023000.m1	Com_1888_pos	0.980272
SA_15G050600.m1	Com_2359_neg	0.980225
SA_18G136600.m1	Com_1888_pos	0.980212
SA_12G333700.m1	Com_1888_pos	0.980193
SA_15G000200.m1	Com_13083_pos	0.980174
SA_13G189000.m1	Com_2359_neg	0.980172
SA_01G069200.m1	Com_2359_neg	0.980139
SA_22G171700.m1	Com_1888_pos	0.980121
SA_14G098400.m1	Com_2359_neg	0.980102
SA_11G067400.m1	Com_2359_neg	0.9801
SA_01G125300.m1	Com_2359_neg	0.980079
SA_16G040900.m1	Com_1888_pos	0.980074
SA_20G017200.m1	Com_1144_neg	0.980072
SA_14G035300.m1	Com_1144_neg	0.980054
SA_19G030400.m1	Com_1888_pos	0.980042
SA_08G005900.m1	Com_2359_neg	0.980037
SA_23G043600.m1	Com_13083_pos	0.980037
SA_09G388000.m1	Com_2359_neg	0.980001
SA_27G012600.m1	Com_1888_pos	0.979996
SA_31G063700.m1	Com_1888_pos	0.97998
SA_11G067400.m1	Com_13083_pos	0.979944
SA_12G120300.m1	Com_4303_neg	0.979936
SA_27G236300.m1	Com_2359_neg	0.979931
SA_07G253400.m1	Com_2359_neg	0.979926
SA_05G095500.m1	Com_1888_pos	0.979915
SA_13G129600.m1	Com_13083_pos	0.979914
SA_04G245600.m1	Com_13083_pos	0.979906
SA_29G006200.m1	Com_13083_pos	0.979896
SA_16G129800.m1	Com_13083_pos	0.979894
SA_04G261000.m1	Com_1888_pos	0.979882
SA_27G164300.m1	Com_2359_neg	0.979863
SA_28G022900.m1	Com_2359_neg	0.979849
SA_12G021100.m1	Com_1888_pos	0.979839
SA_27G021600.m1	Com_13083_pos	0.979838
SA_13G129600.m1	Com_2359_neg	0.979824
SA_12G129900.m1	Com_13083_pos	0.979815
SA_27G021600.m1	Com_2359_neg	0.979811
SA_05G208800.m1	Com_13083_pos	0.979805
SA_24G157200.m1	Com_2359_neg	0.979794
SA_04G262200.m1	Com_2359_neg	0.979791
SA_08G206000.m1	Com_1888_pos	0.979786
SA_04G017200.m1	Com_13083_pos	0.979777
SA_06G058200.m1	Com_2359_neg	0.979757
SA_02G185300.m1	Com_2359_neg	0.979731
SA_14G066600.m1	Com_1888_pos	0.979682
SA_01G069100.m1	Com_2944_pos	0.979622
SA_07G273300.m1	Com_2359_neg	0.979621
SA_03G223800.m1	Com_2359_neg	0.979605
SA_15G237800.m1	Com_13083_pos	0.979602
SA_09G318300.m1	Com_1888_pos	0.979573
SA_31G044400.m1	Com_2359_neg	0.979563
SA_04G087600.m1	Com_2359_neg	0.979552
SA_24G157200.m1	Com_13083_pos	0.979537
SA_02G132600.m1	Com_2359_neg	0.979521
SA_01G308900.m1	Com_2359_neg	0.979497
SA_01G333400.m1	Com_13083_pos	0.979452
SA_12G129900.m1	Com_2359_neg	0.979443
SA_06G106100.m1	Com_2359_neg	0.979411
SA_04G120900.m1	Com_1888_pos	0.97941
SA_09G341800.m1	Com_13083_pos	0.979407
SA_07G247300.m1	Com_2359_neg	0.979378
SA_05G297900.m1	Com_1888_pos	0.979357
SA_04G012400.m1	Com_13083_pos	0.979339
SA_26G194000.m1	Com_13083_pos	0.97933
SA_13G189000.m1	Com_13083_pos	0.979329
SA_07G247300.m1	Com_13083_pos	0.979322
SA_07G027600.m1	Com_2359_neg	0.97931
SA_21G034400.m1	Com_13083_pos	0.979303
SA_03G223800.m1	Com_13083_pos	0.979299
SA_06G047700.m1	Com_2359_neg	0.979296
SA_12G353300.m1	Com_13083_pos	0.979289
SA_09G453500.m1	Com_1888_pos	0.979285
SA_09G216200.m1	Com_13083_pos	0.979246
SA_04G087600.m1	Com_13083_pos	0.979235
SA_19G194300.m1	Com_13083_pos	0.979231
SA_03G030000.m1	Com_13083_pos	0.979228
SA_08G189900.m1	Com_3283_neg	0.979222
SA_26G025500.m1	Com_13083_pos	0.979216
SA_01G308900.m1	Com_13083_pos	0.979188
SA_28G116500.m1	Com_8963_pos	0.979173
SA_21G034400.m1	Com_2359_neg	0.979155
SA_02G185300.m1	Com_13083_pos	0.979149
SA_09G430500.m1	Com_2359_neg	0.979136
SA_04G012400.m1	Com_2359_neg	0.979115
SA_27G188300.m1	Com_1888_pos	0.979092
SA_15G138900.m1	Com_2359_neg	0.979074
SA_02G150600.m1	Com_13083_pos	0.97907
SA_03G016300.m1	Com_13083_pos	0.979057
SA_18G014400.m1	Com_13083_pos	0.979053
SA_12G356800.m1	Com_2359_neg	0.979023
SA_12G356800.m1	Com_13083_pos	0.979015
SA_01G226300.m1	Com_13083_pos	0.979006
SA_08G053600.m1	Com_13083_pos	0.979001
SA_16G151800.m1	Com_1888_pos	0.979
SA_15G000200.m1	Com_2359_neg	0.978984
SA_22G132600.m1	Com_13083_pos	0.97897
SA_01G198100.m1	Com_1888_pos	0.97896
SA_12G382400.m1	Com_13083_pos	0.978924
SA_23G043600.m1	Com_2359_neg	0.978912
SA_04G259600.m1	Com_13083_pos	0.978884
SA_02G150600.m1	Com_2359_neg	0.978868
SA_09G430500.m1	Com_13083_pos	0.978867
SA_20G116400.m1	Com_13083_pos	0.978821
SA_16G012200.m1	Com_2359_neg	0.978803
SA_31G044400.m1	Com_13083_pos	0.978754
SA_22G132600.m1	Com_2359_neg	0.978744
SA_13G123900.m1	Com_13083_pos	0.978739
SA_03G265600.m1	Com_2359_neg	0.978729
SA_29G139500.m1	Com_1144_neg	0.978723
SA_05G267100.m1	Com_3674_pos	0.978715
SA_10G124300.m1	Com_1888_pos	0.978711
SA_03G088700.m1	Com_13083_pos	0.978711
SA_04G017200.m1	Com_2359_neg	0.978694
SA_24G097600.m1	Com_13083_pos	0.978659
SA_07G027600.m1	Com_13083_pos	0.978607
SA_07G253400.m1	Com_13083_pos	0.978591
SA_08G244000.m1	Com_13083_pos	0.978586
SA_26G025400.m1	Com_2359_neg	0.978571
SA_09G110900.m1	Com_2359_neg	0.978566
SA_15G138900.m1	Com_13083_pos	0.978507
SA_02G075700.m1	Com_1888_pos	0.978502
SA_02G073100.m1	Com_2359_neg	0.978456
SA_07G273300.m1	Com_13083_pos	0.978435
SA_06G191300.m1	Com_13083_pos	0.978415
SA_02G056300.m1	Com_1888_pos	0.978398
SA_02G057200.m1	Com_13083_pos	0.978376
SA_02G359300.m1	Com_2359_neg	0.97837
SA_04G078800.m2	Com_13083_pos	0.978358
SA_30G213300.m1	Com_2359_neg	0.978343
SA_12G306300.m1	Com_2359_neg	0.978246
SA_14G223900.m1	Com_2359_neg	0.978238
SA_01G069100.m1	Com_2359_neg	0.978232
SA_13G123900.m1	Com_2359_neg	0.978216
SA_20G116400.m1	Com_2359_neg	0.978195
SA_23G063400.m1	Com_13083_pos	0.978188
SA_06G181100.m1	Com_13083_pos	0.978175
SA_03G030000.m1	Com_3674_pos	0.978174
SA_05G057000.m1	Com_2944_pos	0.978155
SA_09G116800.m1	Com_13083_pos	0.978122
SA_01G125300.m1	Com_13083_pos	0.978118
SA_02G057200.m1	Com_2359_neg	0.978103
SA_09G341800.m1	Com_2359_neg	0.978099
SA_25G094400.m1	Com_13083_pos	0.978096
SA_26G194000.m1	Com_2359_neg	0.978092
SA_01G341600.m2	Com_13083_pos	0.97809
SA_18G014400.m1	Com_2359_neg	0.978072
SA_12G353300.m1	Com_2359_neg	0.978069
SA_24G097600.m1	Com_2359_neg	0.978019
SA_06G047700.m1	Com_13083_pos	0.978015
SA_23G063400.m1	Com_2359_neg	0.978013
SA_05G208800.m1	Com_2359_neg	0.977995
SA_05G071500.m1	Com_2359_neg	0.977944
SA_02G359300.m1	Com_13083_pos	0.977837
SA_05G071500.m1	Com_13083_pos	0.977829
SA_01G355100.m1	Com_1888_pos	0.977814
SA_25G063600.m1	Com_1888_pos	0.977803
SA_06G106100.m1	Com_13083_pos	0.977785
SA_16G012200.m1	Com_13083_pos	0.977754
SA_01G183400.m1	Com_13083_pos	0.977753
SA_08G005900.m1	Com_13083_pos	0.977714
SA_28G022900.m1	Com_13083_pos	0.977711
SA_02G073100.m1	Com_2944_pos	0.977675
SA_26G025400.m1	Com_13083_pos	0.97765
SA_01G208000.m1	Com_13083_pos	0.977591
SA_14G098400.m1	Com_13083_pos	0.977582
SA_08G053600.m1	Com_2359_neg	0.97757
SA_01G013900.m1	Com_2359_neg	0.977564
SA_10G264200.m1	Com_2359_neg	0.977564
SA_29G006200.m1	Com_3674_pos	0.97756
SA_09G278600.m1	Com_1144_neg	0.977558
SA_27G164300.m1	Com_13083_pos	0.977519
SA_09G110900.m1	Com_13083_pos	0.977504
SA_01G159600.m1	Com_13083_pos	0.977496
SA_03G265600.m1	Com_13083_pos	0.977465
SA_01G333400.m1	Com_2359_neg	0.97728
SA_27G188400.m1	Com_1888_pos	0.977262
SA_06G116900.m1	Com_1888_pos	0.977168
SA_17G057900.m1	Com_3339_pos	0.977078
SA_01G013900.m1	Com_3674_pos	0.977043
SA_13G123900.m1	Com_3674_pos	0.976997
SA_09G216200.m1	Com_2359_neg	0.976926
SA_16G129800.m1	Com_2359_neg	0.976789
SA_01G333400.m1	Com_3674_pos	0.97675
SA_19G101700.m1	Com_13083_pos	0.976734
SA_06G326300.m1	Com_3339_pos	0.976714
SA_04G262200.m1	Com_13083_pos	0.976686
SA_02G365900.m1	Com_3339_pos	0.976632
SA_26G025400.m1	Com_3674_pos	0.976625
SA_02G132600.m1	Com_13083_pos	0.976622
SA_01G304000.m1	Com_3339_pos	0.976587
SA_24G004000.m1	Com_3339_pos	0.976553
SA_26G051100.m1	Com_3339_pos	0.976515
SA_02G057200.m1	Com_3674_pos	0.976514
SA_15G050600.m1	Com_13083_pos	0.976503
SA_07G253400.m1	Com_3674_pos	0.976484
SA_06G158500.m1	Com_13083_pos	0.976299
SA_16G112400.m1	Com_2695_neg	0.97628
SA_19G194300.m1	Com_3674_pos	0.976273
SA_04G259600.m1	Com_3674_pos	0.976265
SA_09G341800.m1	Com_3674_pos	0.976234
SA_14G259100.m1	Com_3339_pos	0.976234
SA_05G154300.m1	Com_3339_pos	0.976224
SA_09G216200.m1	Com_3674_pos	0.9762
SA_10G078100.m1	Com_3339_pos	0.976178
SA_11G151300.m1	Com_3339_pos	0.976163
SA_10G264200.m1	Com_13083_pos	0.976151
SA_30G077000.m1	Com_3339_pos	0.976149
SA_27G214700.m1	Com_1144_neg	0.976098
SA_21G034400.m1	Com_3674_pos	0.97608
SA_05G083100.m1	Com_3339_pos	0.976065
SA_15G000200.m1	Com_3674_pos	0.976056
SA_08G286900.m1	Com_3339_pos	0.975955
SA_15G138900.m1	Com_3674_pos	0.975933
SA_25G033500.m1	Com_1144_neg	0.975803
SA_14G223900.m1	Com_3674_pos	0.975795
SA_12G353300.m1	Com_3674_pos	0.975776
SA_06G208000.m1	Com_3339_pos	0.975737
SA_04G120800.m1	Com_3339_pos	0.975661
SA_06G098500.m1	Com_3339_pos	0.975636
SA_28G116500.m1	Com_1144_neg	0.975626
SA_18G014400.m1	Com_3674_pos	0.975604
SA_16G020200.m1	Com_3339_pos	0.975598
SA_21G184200.m1	Com_3339_pos	0.97557
SA_24G157200.m1	Com_3674_pos	0.975546
SA_28G014900.m1	Com_3339_pos	0.975539
SA_09G173100.m1	Com_3339_pos	0.975499
SA_28G140300.m1	Com_3339_pos	0.975497
SA_30G213300.m1	Com_3674_pos	0.975488
SA_02G240400.m1	Com_3339_pos	0.97548
SA_02G287000.m1	Com_3339_pos	0.97548
SA_23G094100.m1	Com_1144_neg	0.975473
SA_01G069200.m1	Com_13083_pos	0.975472
SA_02G359300.m1	Com_3674_pos	0.97547
SA_17G105700.m1	Com_3339_pos	0.975454
SA_16G129800.m1	Com_3674_pos	0.975426
SA_02G150600.m1	Com_3674_pos	0.975382
SA_22G000300.m1	Com_3339_pos	0.975371
SA_11G136400.m1	Com_3339_pos	0.975321
SA_02G266900.m1	Com_3339_pos	0.975287
SA_09G018900.m1	Com_3339_pos	0.975271
SA_08G250500.m1	Com_3339_pos	0.97527
SA_08G253700.m1	Com_3339_pos	0.975266
SA_03G286900.m1	Com_3339_pos	0.975251
SA_04G017200.m1	Com_3674_pos	0.975235
SA_13G043100.m1	Com_3339_pos	0.975224
SA_21G140800.m1	Com_3339_pos	0.975193
SA_15G275100.m1	Com_3339_pos	0.975188
SA_08G041600.m1	Com_3339_pos	0.975131
SA_27G236300.m1	Com_13083_pos	0.975111
SA_03G055500.m1	Com_3339_pos	0.97508
SA_12G356800.m1	Com_3674_pos	0.975075
SA_04G087600.m1	Com_3674_pos	0.975069
SA_01G178500.m1	Com_1144_neg	0.975063
SA_12G306300.m1	Com_3674_pos	0.975041
SA_19G225700.m1	Com_3339_pos	0.974988
SA_09G430500.m1	Com_3674_pos	0.97495
SA_08G053600.m1	Com_3674_pos	0.974938
SA_06G047700.m1	Com_3674_pos	0.974922
SA_22G060200.m1	Com_3339_pos	0.9749
SA_04G012400.m1	Com_3674_pos	0.974831
SA_04G073500.m1	Com_3339_pos	0.974801
SA_27G236300.m1	Com_2944_pos	0.974769
SA_12G129900.m1	Com_3674_pos	0.974681
SA_03G342300.m1	Com_3339_pos	0.974667
SA_04G078800.m2	Com_3674_pos	0.974646
SA_11G028400.m1	Com_3339_pos	0.974607
SA_13G129600.m1	Com_3674_pos	0.974598
SA_23G043600.m1	Com_3674_pos	0.974551
SA_05G071500.m1	Com_3674_pos	0.974543
SA_27G021600.m1	Com_3674_pos	0.974533
SA_04G258900.m1	Com_6735_neg	0.974516
SA_07G194100.m1	Com_3339_pos	0.974515
SA_08G021600.m1	Com_3339_pos	0.974515
SA_26G194000.m1	Com_3674_pos	0.974502
SA_02G050900.m1	Com_3339_pos	0.974465
SA_17G064600.m1	Com_3339_pos	0.974465
SA_15G237800.m1	Com_3674_pos	0.974464
SA_05G295300.m1	Com_44_pos	0.974464
SA_15G050600.m1	Com_3674_pos	0.974439
SA_28G041900.m1	Com_3339_pos	0.974414
SA_04G120900.m1	Com_3339_pos	0.9744
SA_31G119800.m1	Com_3339_pos	0.974399
SA_22G041000.m1	Com_3339_pos	0.974398
SA_19G030400.m1	Com_3339_pos	0.974373
SA_12G042700.m1	Com_3339_pos	0.974363
SA_07G027600.m1	Com_3674_pos	0.974327
SA_12G333700.m1	Com_3339_pos	0.974298
SA_25G033500.m1	Com_8963_pos	0.974282
SA_27G012600.m1	Com_3339_pos	0.974267
SA_U023000.m1	Com_3339_pos	0.974252
SA_15G194800.m1	Com_1144_neg	0.97425
SA_13G189000.m1	Com_3674_pos	0.97423
SA_16G172100.m1	Com_3339_pos	0.974227
SA_07G273300.m1	Com_3674_pos	0.974213
SA_03G016300.m1	Com_3674_pos	0.974077
SA_23G099200.m1	Com_3339_pos	0.974051
SA_01G341600.m2	Com_3674_pos	0.974032
SA_02G185300.m1	Com_3674_pos	0.974014
SA_06G106100.m1	Com_3674_pos	0.974006
SA_01G308900.m1	Com_3674_pos	0.973974
SA_04G245600.m1	Com_3674_pos	0.973964
SA_24G097600.m1	Com_3674_pos	0.973938
SA_04G145800.m1	Com_3339_pos	0.973916
SA_16G103900.m1	Com_3339_pos	0.973916
SA_10G354800.m1	Com_3339_pos	0.973883
SA_08G206000.m1	Com_3339_pos	0.97388
SA_15G007900.m1	Com_3339_pos	0.973877
SA_06G058200.m1	Com_3674_pos	0.973866
SA_18G136600.m1	Com_3339_pos	0.973862
SA_12G382400.m1	Com_3674_pos	0.973714
SA_21G134200.m1	Com_3339_pos	0.973709
SA_31G063700.m1	Com_3339_pos	0.973698
SA_09G388000.m1	Com_13083_pos	0.973679
SA_14G015800.m1	Com_3674_pos	0.97365
SA_16G040900.m1	Com_3339_pos	0.973633
SA_01G183400.m1	Com_3674_pos	0.973568
SA_01G226300.m1	Com_3674_pos	0.973553
SA_29G006200.m1	Com_2359_neg	0.973524
SA_22G132600.m1	Com_3674_pos	0.973515
SA_14G098400.m1	Com_3674_pos	0.973495
SA_20G062400.m1	Com_3339_pos	0.973457
SA_01G125300.m1	Com_3674_pos	0.973388
SA_15G086900.m1	Com_1144_neg	0.973384
SA_07G247300.m1	Com_3674_pos	0.973359
SA_02G333700.m1	Com_4303_neg	0.973341
SA_05G208800.m1	Com_3674_pos	0.973334
SA_08G300600.m1	Com_3339_pos	0.973324
SA_26G212900.m1	Com_3339_pos	0.973307
SA_22G171700.m1	Com_3339_pos	0.973186
SA_31G044400.m1	Com_3674_pos	0.973168
SA_01G198100.m1	Com_3339_pos	0.973166
SA_06G181100.m1	Com_3674_pos	0.973053
SA_05G095500.m1	Com_3339_pos	0.972999
SA_21G135700.m1	Com_3339_pos	0.972989
SA_09G453500.m1	Com_3339_pos	0.972942
SA_04G261000.m1	Com_3339_pos	0.972931
SA_05G297900.m1	Com_3339_pos	0.972878
SA_08G005900.m1	Com_3674_pos	0.972838
SA_09G318300.m1	Com_3339_pos	0.972814
SA_14G066600.m1	Com_3339_pos	0.972804
SA_16G012200.m1	Com_3674_pos	0.972794
SA_06G191300.m1	Com_3674_pos	0.972652
SA_09G110900.m1	Com_3674_pos	0.97263
SA_03G088700.m1	Com_3674_pos	0.972589
SA_12G021100.m1	Com_3339_pos	0.972586
SA_05G056700.m1	Com_2413_neg	0.972527
SA_03G030000.m1	Com_2359_neg	0.972463
SA_16G151800.m1	Com_3339_pos	0.972389
SA_05G057000.m1	Com_2359_neg	0.972381
SA_26G025500.m1	Com_3674_pos	0.972351
SA_02G056300.m1	Com_3339_pos	0.972312
SA_20G116400.m1	Com_3674_pos	0.97216
SA_11G067400.m1	Com_3674_pos	0.9721
SA_01G279500.m1	Com_517_pos	0.972084
SA_02G075700.m1	Com_3339_pos	0.972077
SA_27G164300.m1	Com_3674_pos	0.972017
SA_23G063400.m1	Com_3674_pos	0.971946
SA_28G074400.m1	Com_1144_neg	0.971904
SA_27G188400.m1	Com_3339_pos	0.971881
SA_03G265600.m1	Com_3674_pos	0.971821
SA_25G063600.m1	Com_3339_pos	0.97182
SA_09G085200.m1	Com_43_neg	0.97182
SA_10G124300.m1	Com_3339_pos	0.971762
SA_06G124400.m1	Com_1825_pos	0.971688
SA_06G116900.m1	Com_3339_pos	0.971673
SA_15G160600.m1	Com_4182_pos	0.971635
SA_27G188300.m1	Com_3339_pos	0.971631
SA_25G094400.m1	Com_3674_pos	0.971585
SA_04G327100.m1	Com_3674_pos	0.971504
SA_05G267100.m1	Com_2359_neg	0.971313
SA_15G194800.m1	Com_8963_pos	0.971239
SA_09G116800.m1	Com_3674_pos	0.971237
SA_03G068100.m1	Com_1144_neg	0.971214
SA_06G058800.m1	Com_1144_neg	0.971131
SA_03G223800.m1	Com_3674_pos	0.97093
SA_04G327300.m1	Com_8963_pos	0.970921
SA_01G355100.m1	Com_3339_pos	0.970894
SA_14G075200.m1	Com_1144_neg	0.970557
SA_28G022900.m1	Com_3674_pos	0.970458
SA_06G158500.m1	Com_3674_pos	0.970418
SA_19G101700.m1	Com_3674_pos	0.970405
SA_23G001400.m1	Com_1144_neg	0.970317
SA_03G246700.m1	Com_8963_pos	0.9703
SA_03G246700.m1	Com_6735_neg	0.970261
SA_02G132600.m1	Com_3674_pos	0.970243
SA_01G208000.m1	Com_3674_pos	0.970062
SA_09G388000.m1	Com_2944_pos	0.969714
SA_04G262200.m1	Com_3674_pos	0.96933
SA_26G082700.m1	Com_517_pos	0.969192
SA_01G069100.m1	Com_13083_pos	0.968992
SA_07G293700.m1	Com_1144_neg	0.968959
SA_28G150300.m1	Com_2944_pos	0.968466
SA_29G093500.m1	Com_1144_neg	0.968331
SA_17G057900.m1	Com_3283_neg	0.968234
SA_10G354800.m1	Com_3283_neg	0.9681
SA_09G173100.m1	Com_3283_neg	0.968088
SA_11G014800.m1	Com_5576_pos	0.968023
SA_13G043100.m1	Com_3283_neg	0.967968
SA_21G184200.m1	Com_3283_neg	0.967933
SA_11G128400.m1	Com_10279_neg	0.967912
SA_09G116700.m1	Com_1825_pos	0.96791
SA_08G244000.m1	Com_3674_pos	0.967903
SA_30G077000.m1	Com_3283_neg	0.967871
SA_03G061900.m1	Com_540_neg	0.967862
SA_26G212900.m1	Com_3283_neg	0.967851
SA_21G135700.m1	Com_3283_neg	0.967824
SA_02G158000.m1	Com_540_neg	0.96781
SA_07G288000.m1	Com_6735_neg	0.967797
SA_22G041000.m1	Com_3283_neg	0.967797
SA_03G342300.m1	Com_3283_neg	0.967728
SA_03G286900.m1	Com_3283_neg	0.967715
SA_16G172100.m1	Com_3283_neg	0.967695
SA_01G159600.m1	Com_3674_pos	0.96768
SA_27G213600.m1	Com_540_neg	0.96767
SA_05G057000.m1	Com_13083_pos	0.967641
SA_07G194100.m1	Com_3283_neg	0.967637
SA_08G021600.m1	Com_3283_neg	0.967637
SA_29G029600.m1	Com_540_neg	0.967634
SA_11G100400.m1	Com_2413_neg	0.967618
SA_05G154300.m1	Com_3283_neg	0.967562
SA_16G103900.m1	Com_3283_neg	0.967561
SA_31G106000.m1	Com_540_neg	0.967547
SA_02G266900.m1	Com_3283_neg	0.967547
SA_01G304000.m1	Com_3283_neg	0.967501
SA_11G028400.m1	Com_3283_neg	0.967498
SA_11G136400.m1	Com_3283_neg	0.967473
SA_20G062400.m1	Com_3283_neg	0.967448
SA_08G300600.m1	Com_3283_neg	0.967445
SA_12G021100.m1	Com_3283_neg	0.967438
SA_11G151300.m1	Com_3283_neg	0.967436
SA_04G145800.m1	Com_3283_neg	0.967423
SA_15G086900.m1	Com_8963_pos	0.967414
SA_09G018900.m1	Com_3283_neg	0.967403
SA_06G208000.m1	Com_3283_neg	0.967401
SA_22G000300.m1	Com_3283_neg	0.967399
SA_27G188300.m1	Com_3283_neg	0.967395
SA_27G039800.m1	Com_540_neg	0.967381
SA_21G134200.m1	Com_3283_neg	0.967351
SA_02G359300.m1	Com_5103_pos	0.967326
SA_08G041600.m1	Com_3283_neg	0.967319
SA_14G259100.m1	Com_3283_neg	0.967294
SA_22G171700.m1	Com_3283_neg	0.967276
SA_04G261000.m1	Com_3283_neg	0.967239
SA_08G277100.m1	Com_1144_neg	0.967227
SA_05G095500.m1	Com_3283_neg	0.967222
SA_09G258300.m1	Com_540_neg	0.967214
SA_26G051100.m1	Com_3283_neg	0.967211
SA_25G033500.m1	Com_1827_pos	0.967211
SA_15G275100.m1	Com_3283_neg	0.967208
SA_19G225700.m1	Com_3283_neg	0.967205
SA_11G100400.m1	Com_8963_pos	0.967204
SA_31G119800.m1	Com_3283_neg	0.967188
SA_02G066300.m1	Com_540_neg	0.967185
SA_15G007900.m1	Com_3283_neg	0.967165
SA_08G250500.m1	Com_3283_neg	0.967163
SA_14G066600.m1	Com_3283_neg	0.967145
SA_10G078100.m1	Com_3283_neg	0.967114
SA_16G020200.m1	Com_3283_neg	0.967105
SA_02G240400.m1	Com_3283_neg	0.967062
SA_02G287000.m1	Com_3283_neg	0.967062
SA_24G073700.m1	Com_1803_pos	0.967058
SA_28G041900.m1	Com_3283_neg	0.967054
SA_28G139600.m1	Com_540_neg	0.967047
SA_09G318300.m1	Com_3283_neg	0.967036
SA_01G198000.m1	Com_1144_neg	0.967035
SA_29G091400.m1	Com_540_neg	0.967031
SA_24G004000.m1	Com_3283_neg	0.967025
SA_03G055500.m1	Com_3283_neg	0.967006
SA_22G060200.m1	Com_3283_neg	0.967002
SA_14G201600.m1	Com_1986_pos	0.966989
SA_06G326300.m1	Com_3283_neg	0.966982
SA_03G030000.m1	Com_5103_pos	0.966974
SA_10G124300.m1	Com_3283_neg	0.966968
SA_01G023300.m1	Com_540_neg	0.96696
SA_17G064600.m1	Com_3283_neg	0.966948
SA_02G050900.m1	Com_3283_neg	0.966948
SA_29G006200.m1	Com_5103_pos	0.966945
SA_15G227900.m1	Com_540_neg	0.966925
SA_02G359100.m1	Com_1827_pos	0.966914
SA_16G040900.m1	Com_3283_neg	0.966893
SA_05G083100.m1	Com_3283_neg	0.966886
SA_17G105700.m1	Com_3283_neg	0.966856
SA_18G136600.m1	Com_3283_neg	0.966845
SA_23G099200.m1	Com_3283_neg	0.96683
SA_09G116700.m1	Com_517_pos	0.966819
SA_03G246700.m1	Com_1144_neg	0.966812
SA_06G098500.m1	Com_3283_neg	0.96681
SA_02G365900.m1	Com_3283_neg	0.966805
SA_16G151800.m1	Com_3283_neg	0.966799
SA_05G297900.m1	Com_3283_neg	0.966781
SA_31G063700.m1	Com_3283_neg	0.966749
SA_02G299400.m1	Com_8963_pos	0.966743
SA_04G334200.m1	Com_540_neg	0.966733
SA_01G355100.m1	Com_3283_neg	0.966708
SA_09G453500.m1	Com_3283_neg	0.96666
SA_27G214700.m1	Com_6070_pos	0.96662
SA_28G014900.m1	Com_3283_neg	0.966617
SA_U023000.m1	Com_3283_neg	0.966576
SA_08G008900.m1	Com_540_neg	0.96657
SA_02G075700.m1	Com_3283_neg	0.966542
SA_02G107200.m1	Com_1986_pos	0.96654
SA_04G327300.m1	Com_7200_neg	0.966539
SA_12G042700.m1	Com_3283_neg	0.966509
SA_08G253700.m1	Com_3283_neg	0.966507
SA_28G140300.m1	Com_3283_neg	0.966483
SA_08G286900.m1	Com_3283_neg	0.966482
SA_04G073500.m1	Com_3283_neg	0.966457
SA_12G333700.m1	Com_3283_neg	0.966453
SA_08G206000.m1	Com_3283_neg	0.966395
SA_26G025400.m1	Com_5103_pos	0.966388
SA_10G264200.m1	Com_3674_pos	0.966385
SA_16G129800.m1	Com_5103_pos	0.966345
SA_05G267100.m1	Com_5103_pos	0.96633
SA_24G037600.m1	Com_540_neg	0.966302
SA_09G216200.m1	Com_5103_pos	0.966277
SA_27G012600.m1	Com_3283_neg	0.966272
SA_02G056300.m1	Com_3283_neg	0.966255
SA_01G141600.m1	Com_540_neg	0.96625
SA_19G030400.m1	Com_3283_neg	0.966224
SA_27G127100.m1	Com_540_neg	0.966218
SA_27G257000.m1	Com_540_neg	0.96621
SA_31G128100.m1	Com_6070_pos	0.96619
SA_21G140800.m1	Com_3283_neg	0.966152
SA_01G198100.m1	Com_3283_neg	0.966139
SA_06G106100.m1	Com_5103_pos	0.966083
SA_25G063600.m1	Com_3283_neg	0.966023
SA_04G120800.m1	Com_3283_neg	0.965958
SA_06G086700.m1	Com_540_neg	0.965955
SA_13G123900.m1	Com_5103_pos	0.965951
SA_10G264200.m1	Com_2944_pos	0.9659
SA_05G071500.m1	Com_5103_pos	0.965834
SA_02G202200.m1	Com_1205_pos	0.965815
SA_09G430500.m1	Com_5103_pos	0.965768
SA_02G073100.m1	Com_13083_pos	0.96575
SA_16G012200.m1	Com_5103_pos	0.965675
SA_23G116400.m1	Com_2944_pos	0.965633
SA_03G246700.m1	Com_6070_pos	0.965628
SA_15G138900.m1	Com_5103_pos	0.96559
SA_04G120900.m1	Com_3283_neg	0.965484
SA_26G145800.m1	Com_1144_neg	0.965476
SA_06G116900.m1	Com_3283_neg	0.965455
SA_01G069200.m1	Com_3674_pos	0.965438
SA_15G050600.m1	Com_5103_pos	0.965417
SA_02G057200.m1	Com_5103_pos	0.965396
SA_27G188400.m1	Com_3283_neg	0.965381
SA_01G333400.m1	Com_5103_pos	0.965364
SA_02G150600.m1	Com_5103_pos	0.965347
SA_01G055400.m1	Com_1144_neg	0.965344
SA_12G353300.m1	Com_5103_pos	0.965332
SA_09G110900.m1	Com_5103_pos	0.965211
SA_08G053600.m1	Com_5103_pos	0.965184
SA_15G157800.m1	Com_3988_pos	0.965183
SA_27G164300.m1	Com_5103_pos	0.965144
SA_04G017200.m1	Com_5103_pos	0.965067
SA_18G048100.m1	Com_1827_pos	0.964985
SA_19G021300.m1	Com_1144_neg	0.964975
SA_24G097600.m1	Com_5103_pos	0.964902
SA_08G244000.m1	Com_2944_pos	0.964872
SA_02G359100.m1	Com_1825_pos	0.964872
SA_13G148300.m1	Com_1827_pos	0.964831
SA_01G069200.m1	Com_2944_pos	0.964811
SA_26G078600.m1	Com_8963_pos	0.964779
SA_04G087600.m1	Com_5103_pos	0.964775
SA_07G273300.m1	Com_5103_pos	0.964718
SA_27G214700.m1	Com_1205_pos	0.964697
SA_28G150300.m1	Com_1144_neg	0.964697
SA_04G239300.m1	Com_6070_pos	0.964668
SA_04G262200.m1	Com_5103_pos	0.964632
SA_20G028500.m1	Com_772_pos	0.964584
SA_18G014400.m1	Com_5103_pos	0.964577
SA_30G086100.m1	Com_5576_pos	0.96454
SA_12G356800.m1	Com_5103_pos	0.964495
SA_19G194300.m1	Com_5103_pos	0.96448
SA_02G299400.m1	Com_1205_pos	0.964471
SA_01G341600.m2	Com_5103_pos	0.964465
SA_15G000200.m1	Com_5103_pos	0.964439
SA_13G129600.m1	Com_5103_pos	0.964429
SA_24G157200.m1	Com_5103_pos	0.964429
SA_26G194000.m1	Com_5103_pos	0.964418
SA_07G027600.m1	Com_5103_pos	0.964415
SA_19G021300.m1	Com_2944_pos	0.964249
SA_22G132600.m1	Com_5103_pos	0.964205
SA_28G022900.m1	Com_5103_pos	0.964191
SA_14G223900.m1	Com_5103_pos	0.964186
SA_07G253400.m1	Com_5103_pos	0.964158
SA_19G076800.m1	Com_8963_pos	0.964142
SA_13G189000.m1	Com_5103_pos	0.964138
SA_09G341800.m1	Com_5103_pos	0.964124
SA_30G213300.m1	Com_5103_pos	0.964117
SA_23G043600.m1	Com_5103_pos	0.964083
SA_27G012100.m1	Com_540_neg	0.964076
SA_31G044400.m1	Com_5103_pos	0.964012
SA_02G185300.m1	Com_5103_pos	0.964005
SA_26G025500.m1	Com_5103_pos	0.963892
SA_03G088700.m1	Com_5103_pos	0.963891
SA_10G264200.m1	Com_5103_pos	0.96389
SA_01G069200.m1	Com_5103_pos	0.963772
SA_07G247300.m1	Com_5103_pos	0.963749
SA_04G258900.m1	Com_2944_pos	0.96374
SA_10G333400.m1	Com_540_neg	0.963735
SA_15G237800.m1	Com_5103_pos	0.963701
SA_01G308900.m1	Com_5103_pos	0.963606
SA_08G005900.m1	Com_5103_pos	0.963603
SA_04G259600.m1	Com_5103_pos	0.963548
SA_27G021600.m1	Com_5103_pos	0.963518
SA_03G265600.m1	Com_5103_pos	0.963495
SA_01G125300.m1	Com_5103_pos	0.963471
SA_06G160300.m1	Com_1144_neg	0.963435
SA_20G116400.m1	Com_5103_pos	0.963415
SA_14G075200.m1	Com_8963_pos	0.963377
SA_17G057900.m1	Com_6596_pos	0.96337
SA_04G078800.m2	Com_5103_pos	0.963358
SA_12G306300.m1	Com_5103_pos	0.963358
SA_04G012400.m1	Com_5103_pos	0.963269
SA_03G016300.m1	Com_5103_pos	0.963241
SA_06G047700.m1	Com_5103_pos	0.963193
SA_01G013900.m1	Com_5103_pos	0.963172
SA_02G132600.m1	Com_5103_pos	0.963165
SA_18G048100.m1	Com_1144_neg	0.963064
SA_06G201400.m1	Com_44_pos	0.963059
SA_12G129900.m1	Com_5103_pos	0.963017
SA_14G098400.m1	Com_5103_pos	0.962974
SA_05G208800.m1	Com_5103_pos	0.962972
SA_09G116700.m1	Com_1827_pos	0.962852
SA_03G230400.m1	Com_1144_neg	0.962844
SA_14G131600.m1	Com_1827_pos	0.962822
SA_01G226300.m1	Com_5103_pos	0.96282
SA_06G058200.m1	Com_5103_pos	0.962801
SA_04G245600.m1	Com_5103_pos	0.962789
SA_06G158500.m1	Com_5103_pos	0.962754
SA_09G173100.m1	Com_6596_pos	0.962684
SA_16G112400.m1	Com_9185_pos	0.962655
SA_19G101700.m1	Com_5103_pos	0.962609
SA_23G116400.m1	Com_4303_neg	0.962581
SA_23G063400.m1	Com_5103_pos	0.962565
SA_30G077000.m1	Com_6596_pos	0.962525
SA_21G184200.m1	Com_6596_pos	0.962473
SA_15G267600.m1	Com_8963_pos	0.962459
SA_06G191300.m1	Com_5103_pos	0.962448
SA_13G043100.m1	Com_6596_pos	0.962445
SA_09G388000.m1	Com_5103_pos	0.962438
SA_10G354800.m1	Com_6596_pos	0.962388
SA_11G113500.m1	Com_1144_neg	0.962288
SA_09G116800.m1	Com_5103_pos	0.962275
SA_26G145800.m1	Com_1205_pos	0.96217
SA_14G015800.m1	Com_5103_pos	0.962142
SA_01G304000.m1	Com_6596_pos	0.962118
SA_05G154300.m1	Com_6596_pos	0.962104
SA_12G382400.m1	Com_5103_pos	0.962099
SA_03G286900.m1	Com_6596_pos	0.962089
SA_13G214200.m1	Com_540_neg	0.962087
SA_22G041000.m1	Com_6596_pos	0.962036
SA_01G178500.m1	Com_8963_pos	0.962002
SA_03G342300.m1	Com_6596_pos	0.961988
SA_26G212900.m1	Com_6596_pos	0.961939
SA_11G151300.m1	Com_6596_pos	0.961913
SA_05G057000.m1	Com_5103_pos	0.961863
SA_16G172100.m1	Com_6596_pos	0.961863
SA_02G266900.m1	Com_6596_pos	0.961861
SA_21G135700.m1	Com_6596_pos	0.961857
SA_01G183400.m1	Com_5103_pos	0.961848
SA_21G034400.m1	Com_5103_pos	0.961842
SA_08G021600.m1	Com_6596_pos	0.961833
SA_07G194100.m1	Com_6596_pos	0.961833
SA_20G017200.m1	Com_8963_pos	0.961782
SA_11G136400.m1	Com_6596_pos	0.961766
SA_06G208000.m1	Com_6596_pos	0.961762
SA_16G031200.m1	Com_9261_neg	0.961746
SA_14G259100.m1	Com_6596_pos	0.961738
SA_01G208000.m1	Com_5103_pos	0.96173
SA_26G051100.m1	Com_6596_pos	0.9617
SA_22G000300.m1	Com_6596_pos	0.961676
SA_09G018900.m1	Com_6596_pos	0.961659
SA_11G028400.m1	Com_6596_pos	0.961657
SA_06G181100.m1	Com_5103_pos	0.961631
SA_16G103900.m1	Com_6596_pos	0.961623
SA_03G223800.m1	Com_5103_pos	0.961612
SA_09G388000.m1	Com_3674_pos	0.961557
SA_08G041600.m1	Com_6596_pos	0.961516
SA_18G048100.m1	Com_772_pos	0.961495
SA_10G078100.m1	Com_6596_pos	0.96148
SA_24G004000.m1	Com_6596_pos	0.96146
SA_06G326300.m1	Com_6596_pos	0.961447
SA_04G145800.m1	Com_6596_pos	0.961432
SA_08G085700.m1	Com_8963_pos	0.961412
SA_20G062400.m1	Com_6596_pos	0.961394
SA_15G275100.m1	Com_6596_pos	0.961379
SA_08G300600.m1	Com_6596_pos	0.96137
SA_08G250500.m1	Com_6596_pos	0.961335
SA_19G225700.m1	Com_6596_pos	0.961333
SA_16G020200.m1	Com_6596_pos	0.96133
SA_21G134200.m1	Com_6596_pos	0.9613
SA_12G021100.m1	Com_6596_pos	0.96126
SA_02G287000.m1	Com_6596_pos	0.961246
SA_02G240400.m1	Com_6596_pos	0.961246
SA_02G295200.m1	Com_44_pos	0.961236
SA_11G067400.m1	Com_5103_pos	0.961229
SA_31G119800.m1	Com_6596_pos	0.961197
SA_02G365900.m1	Com_6596_pos	0.96119
SA_02G259000.m1	Com_9019_pos	0.961185
SA_05G083100.m1	Com_6596_pos	0.96115
SA_25G094400.m1	Com_5103_pos	0.961149
SA_04G257700.m1	Com_8963_pos	0.961123
SA_22G171700.m1	Com_6596_pos	0.961118
SA_27G188300.m1	Com_6596_pos	0.961094
SA_03G055500.m1	Com_6596_pos	0.961086
SA_15G007900.m1	Com_6596_pos	0.961076
SA_11G113500.m1	Com_8963_pos	0.961074
SA_22G060200.m1	Com_6596_pos	0.961045
SA_04G261000.m1	Com_6596_pos	0.961033
SA_28G041900.m1	Com_6596_pos	0.96102
SA_05G095500.m1	Com_6596_pos	0.961019
SA_24G059300.m1	Com_3834_pos	0.960993
SA_17G105700.m1	Com_6596_pos	0.960969
SA_06G098500.m1	Com_6596_pos	0.96095
SA_17G064600.m1	Com_6596_pos	0.960891
SA_02G050900.m1	Com_6596_pos	0.960891
SA_14G066600.m1	Com_6596_pos	0.960888
SA_08G244000.m1	Com_5103_pos	0.960872
SA_09G128100.m1	Com_1144_neg	0.960836
SA_04G327100.m1	Com_5103_pos	0.960829
SA_17G145400.m1	Com_3666_pos	0.960754
SA_09G318300.m1	Com_6596_pos	0.960743
SA_28G014900.m1	Com_6596_pos	0.960678
SA_16G040900.m1	Com_6596_pos	0.960674
SA_23G099200.m1	Com_6596_pos	0.960661
SA_18G136600.m1	Com_6596_pos	0.960648
SA_08G286900.m1	Com_6596_pos	0.960602
SA_06G341700.m1	Com_383_pos	0.9606
SA_15G267600.m1	Com_1205_pos	0.9606
SA_02G317700.m1	Com_1144_neg	0.960569
SA_04G262200.m1	Com_2944_pos	0.960551
SA_10G124300.m1	Com_6596_pos	0.960522
SA_28G140300.m1	Com_6596_pos	0.960497
SA_31G063700.m1	Com_6596_pos	0.960495
SA_01G159600.m1	Com_5103_pos	0.96049
SA_06G217600.m1	Com_1205_pos	0.960477
SA_08G253700.m1	Com_6596_pos	0.960477
SA_05G297900.m1	Com_6596_pos	0.960413
SA_16G151800.m1	Com_6596_pos	0.960371
SA_U023000.m1	Com_6596_pos	0.960367
SA_14G015800.m1	Com_629_pos	0.960354
SA_04G073500.m1	Com_6596_pos	0.960318
SA_12G042700.m1	Com_6596_pos	0.960301
SA_09G453500.m1	Com_6596_pos	0.960263
SA_12G333700.m1	Com_6596_pos	0.960217
SA_05G056700.m1	Com_8963_pos	0.960151
SA_31G128100.m1	Com_8963_pos	0.960113
SA_11G033700.m1	Com_2180_neg	0.960111
SA_15G069900.m1	Com_39_pos	0.9601
SA_01G355100.m1	Com_6596_pos	0.960084
SA_08G203400.m1	Com_1827_pos	0.960079
SA_08G206000.m1	Com_6596_pos	0.960069
SA_02G359100.m1	Com_517_pos	0.96005
SA_01G159600.m1	Com_2944_pos	0.960045
SA_21G140800.m1	Com_6596_pos	0.960014
SA_02G132600.m1	Com_2944_pos	0.960004
SA_02G075700.m1	Com_6596_pos	0.959993
SA_27G012600.m1	Com_6596_pos	0.959981
SA_19G030400.m1	Com_6596_pos	0.959941
SA_14G035300.m1	Com_6070_pos	0.959924
SA_04G120800.m1	Com_6596_pos	0.959876
SA_20G017200.m1	Com_517_pos	0.959875
SA_04G258900.m1	Com_1144_neg	0.959744
SA_16G119400.m1	Com_4073_pos	0.95969
SA_02G056300.m1	Com_6596_pos	0.959651
SA_01G198100.m1	Com_6596_pos	0.959627
SA_03G223800.m1	Com_2944_pos	0.95957
SA_09G014000.m1	Com_1340_neg	0.959559
SA_07G282200.m1	Com_1803_pos	0.959556
SA_01G208000.m1	Com_2944_pos	0.959491
SA_21G185600.m1	Com_5576_pos	0.959464
SA_04G239300.m1	Com_517_pos	0.959311
SA_25G063600.m1	Com_6596_pos	0.959291
SA_26G082700.m1	Com_1827_pos	0.959206
SA_14G035300.m1	Com_1205_pos	0.95919
SA_02G359100.m1	Com_9616_pos	0.959156
SA_12G134500.m1	Com_10279_neg	0.959064
SA_19G101700.m1	Com_2944_pos	0.959055
SA_04G120900.m1	Com_6596_pos	0.959029
SA_01G136400.m1	Com_4303_neg	0.959017
SA_06G117800.m1	Com_1144_neg	0.95894
SA_28G022900.m1	Com_2944_pos	0.958805
SA_04G327100.m1	Com_2944_pos	0.958796
SA_11G033700.m1	Com_2181_neg	0.958689
SA_06G217600.m1	Com_1827_pos	0.958674
SA_30G111100.m1	Com_44_pos	0.95864
SA_21G103400.m1	Com_1940_pos	0.958634
SA_21G103400.m1	Com_1941_pos	0.958634
SA_12G306300.m1	Com_629_pos	0.958599
SA_11G164900.m1	Com_10279_neg	0.958592
SA_25G169400.m1	Com_7200_neg	0.958581
SA_10G271400.m1	Com_1144_neg	0.958573
SA_14G223900.m1	Com_629_pos	0.958561
SA_06G116900.m1	Com_6596_pos	0.958558
SA_27G188400.m1	Com_6596_pos	0.958494
SA_23G063400.m1	Com_2944_pos	0.958435
SA_07G006200.m1	Com_3834_pos	0.958429
SA_03G246700.m1	Com_1827_pos	0.958417
SA_18G048100.m1	Com_4831_pos	0.958263
SA_15G025100.m1	Com_44_pos	0.95822
SA_02G069800.m1	Com_5576_pos	0.958192
SA_28G074400.m1	Com_8963_pos	0.958106
SA_06G058800.m1	Com_8963_pos	0.958092
SA_15G237800.m1	Com_629_pos	0.958086
SA_04G327100.m1	Com_629_pos	0.958058
SA_09G116800.m1	Com_2944_pos	0.958029
SA_20G116400.m1	Com_2944_pos	0.958021
SA_06G058200.m1	Com_629_pos	0.958018
SA_13G129600.m1	Com_629_pos	0.958001
SA_26G025500.m1	Com_629_pos	0.957999
SA_01G013900.m1	Com_629_pos	0.95792
SA_25G094400.m1	Com_2944_pos	0.957876
SA_04G327300.m1	Com_2413_neg	0.957757
SA_12G345500.m1	Com_1144_neg	0.957727
SA_25G033500.m1	Com_6070_pos	0.957712
SA_06G160300.m1	Com_1205_pos	0.957704
SA_08G203400.m1	Com_8963_pos	0.957671
SA_15G000200.m1	Com_629_pos	0.957611
SA_03G265600.m1	Com_2944_pos	0.957603
SA_30G213300.m1	Com_629_pos	0.95759
SA_28G074400.m1	Com_1827_pos	0.957581
SA_16G029800.m1	Com_272_pos	0.957517
SA_07G279600.m1	Com_540_neg	0.957502
SA_04G245600.m1	Com_629_pos	0.957474
SA_11G067400.m1	Com_2944_pos	0.957419
SA_27G021600.m1	Com_629_pos	0.957395
SA_11G067400.m1	Com_629_pos	0.957383
SA_27G236300.m1	Com_3674_pos	0.957344
SA_22G124100.m1	Com_1825_pos	0.957343
SA_23G043600.m1	Com_629_pos	0.957282
SA_02G073100.m1	Com_5103_pos	0.957246
SA_07G247300.m1	Com_629_pos	0.957242
SA_22G124100.m1	Com_1827_pos	0.957206
SA_26G145800.m1	Com_8963_pos	0.957125
SA_09G085200.m1	Com_18_neg	0.957105
SA_04G258900.m1	Com_8963_pos	0.957102
SA_24G157200.m1	Com_629_pos	0.957064
SA_03G016300.m1	Com_629_pos	0.957058
SA_12G129900.m1	Com_629_pos	0.957013
SA_16G129800.m1	Com_629_pos	0.956949
SA_04G041400.m1	Com_5576_pos	0.956946
SA_19G194300.m1	Com_629_pos	0.956875
SA_27G188300.m1	Com_744_pos	0.95684
SA_27G164300.m1	Com_2944_pos	0.956839
SA_14G131600.m1	Com_517_pos	0.956838
SA_01G333400.m1	Com_629_pos	0.956819
SA_03G061900.m1	Com_43_neg	0.956808
SA_04G012400.m1	Com_629_pos	0.956801
SA_09G110900.m1	Com_2944_pos	0.956771
SA_02G150600.m1	Com_629_pos	0.956703
SA_05G068900.m1	Com_611_pos	0.95669
SA_01G308900.m1	Com_629_pos	0.956684
SA_09G457700.m1	Com_44_pos	0.956675
SA_09G125500.m1	Com_1940_pos	0.956653
SA_09G125500.m1	Com_1941_pos	0.956653
SA_13G123900.m1	Com_629_pos	0.95665
SA_29G029600.m1	Com_43_neg	0.956614
SA_09G085200.m1	Com_540_neg	0.956606
SA_21G034400.m1	Com_629_pos	0.956585
SA_06G191300.m1	Com_2944_pos	0.95658
SA_07G160700.m1	Com_43_neg	0.956554
SA_05G208800.m1	Com_629_pos	0.956551
SA_05G267100.m1	Com_629_pos	0.956551
SA_04G087600.m1	Com_629_pos	0.956511
SA_01G159600.m1	Com_629_pos	0.956452
SA_03G088700.m1	Com_629_pos	0.95644
SA_03G282700.m1	Com_4923_pos	0.956437
SA_04G017200.m1	Com_629_pos	0.956393
SA_06G058200.m1	Com_2944_pos	0.95636
SA_05G208800.m1	Com_2944_pos	0.956342
SA_11G249500.m1	Com_5651_pos	0.956335
SA_13G189000.m1	Com_629_pos	0.956305
SA_03G223800.m1	Com_629_pos	0.956285
SA_21G135700.m1	Com_744_pos	0.95623
SA_01G023300.m1	Com_43_neg	0.956223
SA_16G012200.m1	Com_2944_pos	0.95621
SA_09G216200.m1	Com_629_pos	0.956197
SA_31G106000.m1	Com_43_neg	0.956151
SA_31G044400.m1	Com_2944_pos	0.956148
SA_02G158000.m1	Com_43_neg	0.956137
SA_27G039800.m1	Com_43_neg	0.956107
SA_12G353300.m1	Com_629_pos	0.956081
SA_29G091400.m1	Com_43_neg	0.956079
SA_23G060800.m1	Com_43_neg	0.956074
SA_01G069100.m1	Com_5103_pos	0.956066
SA_04G259600.m1	Com_629_pos	0.956051
SA_01G355100.m1	Com_744_pos	0.956045
SA_09G116700.m1	Com_9616_pos	0.956041
SA_27G213600.m1	Com_43_neg	0.955977
SA_04G126400.m2	Com_4073_pos	0.95593
SA_27G236300.m1	Com_6735_neg	0.955921
SA_26G212900.m1	Com_744_pos	0.955904
SA_09G430500.m1	Com_629_pos	0.955904
SA_02G185300.m1	Com_629_pos	0.955882
SA_15G138900.m1	Com_629_pos	0.955879
SA_25G033500.m1	Com_1205_pos	0.955874
SA_09G341800.m1	Com_629_pos	0.95586
SA_29G006200.m1	Com_629_pos	0.955855
SA_27G224600.m1	Com_4073_pos	0.955851
SA_23G116400.m1	Com_7200_neg	0.95585
SA_10G354800.m1	Com_744_pos	0.955832
SA_12G382400.m1	Com_629_pos	0.955813
SA_12G021100.m1	Com_744_pos	0.955752
SA_03G088700.m1	Com_2944_pos	0.955745
SA_28G139600.m1	Com_43_neg	0.955729
SA_11G239900.m1	Com_44_pos	0.955698
SA_22G132600.m1	Com_629_pos	0.955698
SA_26G025500.m1	Com_2944_pos	0.955692
SA_01G141600.m1	Com_43_neg	0.955672
SA_01G226300.m1	Com_629_pos	0.955657
SA_12G356800.m1	Com_629_pos	0.955635
SA_10G124300.m1	Com_744_pos	0.955604
SA_08G053600.m1	Com_629_pos	0.955597
SA_02G359300.m1	Com_629_pos	0.955586
SA_13G210600.m1	Com_1825_pos	0.955573
SA_07G253400.m1	Com_629_pos	0.955573
SA_27G214700.m1	Com_517_pos	0.955552
SA_25G170700.m1	Com_1940_pos	0.955527
SA_25G170700.m1	Com_1941_pos	0.955527
SA_26G194000.m1	Com_629_pos	0.955444
SA_04G334200.m1	Com_43_neg	0.955431
SA_01G183400.m1	Com_629_pos	0.955425
SA_28G116500.m1	Com_6735_neg	0.955424
SA_24G097600.m1	Com_2944_pos	0.955415
SA_04G327300.m1	Com_1144_neg	0.955408
SA_07G003100.m1	Com_540_neg	0.955402
SA_22G132600.m1	Com_2944_pos	0.95539
SA_15G227900.m1	Com_43_neg	0.955364
SA_02G281300.m1	Com_5576_pos	0.95532
SA_29G016300.m1	Com_1205_pos	0.955319
SA_08G244000.m1	Com_629_pos	0.955318
SA_29G016300.m1	Com_8963_pos	0.955307
SA_25G033500.m1	Com_517_pos	0.955258
SA_03G246700.m1	Com_517_pos	0.955257
SA_14G015800.m1	Com_2944_pos	0.955247
SA_15G031700.m1	Com_1827_pos	0.955239
SA_26G025400.m1	Com_629_pos	0.955225
SA_31G044400.m1	Com_629_pos	0.9552
SA_07G273300.m1	Com_629_pos	0.955194
SA_28G022900.m1	Com_629_pos	0.95517
SA_29G063800.m1	Com_3283_neg	0.955139
SA_14G131600.m1	Com_8963_pos	0.955127
SA_02G066300.m1	Com_43_neg	0.955125
SA_12G141800.m1	Com_8963_pos	0.955122
SA_09G258300.m1	Com_43_neg	0.95511
SA_06G181100.m1	Com_629_pos	0.955109
SA_20G116400.m1	Com_629_pos	0.955089
SA_01G125300.m1	Com_2944_pos	0.955086
SA_04G078800.m2	Com_629_pos	0.955083
SA_29G016300.m1	Com_1144_neg	0.955054
SA_11G100400.m1	Com_1144_neg	0.955037
SA_01G341600.m2	Com_629_pos	0.954994
SA_20G128800.m1	Com_44_pos	0.954927
SA_07G087200.m1	Com_1205_pos	0.954914
SA_07G027600.m1	Com_629_pos	0.954901
SA_06G106100.m1	Com_629_pos	0.954893
SA_27G257000.m1	Com_43_neg	0.954887
SA_17G005200.m1	Com_409_pos	0.954882
SA_06G158500.m1	Com_2944_pos	0.954878
SA_05G056700.m1	Com_7200_neg	0.954864
SA_08G300600.m1	Com_744_pos	0.954857
SA_24G037600.m1	Com_43_neg	0.954857
SA_10G311900.m1	Com_5576_pos	0.954852
SA_26G194000.m1	Com_2944_pos	0.954848
SA_04G261000.m1	Com_744_pos	0.954826
SA_08G008900.m1	Com_43_neg	0.954808
SA_01G226300.m1	Com_2944_pos	0.954806
SA_14G066600.m1	Com_744_pos	0.954747
SA_20G062400.m1	Com_744_pos	0.9547
SA_05G095500.m1	Com_744_pos	0.954698
SA_27G214700.m1	Com_7200_neg	0.954696
SA_02G185300.m1	Com_2944_pos	0.954686
SA_10G286500.m1	Com_9078_pos	0.954626
SA_12G306300.m1	Com_2944_pos	0.954608
SA_22G171700.m1	Com_744_pos	0.954602
SA_08G005900.m1	Com_2944_pos	0.954577
SA_18G014400.m1	Com_629_pos	0.954555
SA_24G097600.m1	Com_629_pos	0.954551
SA_07G247300.m1	Com_2944_pos	0.954516
SA_09G116800.m1	Com_629_pos	0.954506
SA_23G043600.m1	Com_2944_pos	0.954501
SA_06G039300.m1	Com_3700_neg	0.954477
SA_27G001400.m1	Com_1468_neg	0.954471
SA_09G318300.m1	Com_744_pos	0.954464
SA_04G245600.m1	Com_2944_pos	0.954455
SA_13G189000.m1	Com_2944_pos	0.954438
SA_06G160300.m1	Com_1827_pos	0.954434
SA_22G041000.m1	Com_744_pos	0.95443
SA_16G103900.m1	Com_744_pos	0.954421
SA_16G151800.m1	Com_744_pos	0.954402
SA_28G073000.m1	Com_5576_pos	0.954382
SA_16G172100.m1	Com_744_pos	0.954382
SA_05G071500.m1	Com_629_pos	0.954381
SA_02G057200.m1	Com_629_pos	0.954362
SA_26G082700.m1	Com_8963_pos	0.954355
SA_06G158500.m1	Com_629_pos	0.954284
SA_04G327300.m1	Com_10104_pos	0.954269
SA_01G047300.m1	Com_3283_neg	0.95425
SA_03G030000.m1	Com_629_pos	0.954247
SA_29G035300.m1	Com_3283_neg	0.954226
SA_27G164300.m1	Com_629_pos	0.954179
SA_06G191300.m1	Com_629_pos	0.954159
SA_02G075700.m1	Com_744_pos	0.954151
SA_21G134200.m1	Com_744_pos	0.954148
SA_16G012200.m1	Com_629_pos	0.954126
SA_04G017200.m1	Com_2944_pos	0.954097
SA_04G145800.m1	Com_744_pos	0.954074
SA_08G005900.m1	Com_629_pos	0.954065
SA_10G049500.m1	Com_5576_pos	0.954061
SA_06G086700.m1	Com_43_neg	0.954059
SA_03G303400.m1	Com_6735_neg	0.954054
SA_21G172100.m1	Com_4923_pos	0.95405
SA_01G208000.m1	Com_629_pos	0.953981
SA_27G127100.m1	Com_43_neg	0.953965
SA_16G129800.m1	Com_2944_pos	0.953933
SA_03G342300.m1	Com_744_pos	0.953929
SA_09G349300.m1	Com_1144_neg	0.953918
SA_06G205500.m1	Com_611_pos	0.953913
SA_21G124400.m1	Com_1825_pos	0.953908
SA_06G117800.m1	Com_1257_pos	0.953899
SA_08G021600.m1	Com_744_pos	0.953885
SA_07G194100.m1	Com_744_pos	0.953885
SA_13G043100.m1	Com_744_pos	0.95387
SA_09G173100.m1	Com_744_pos	0.953851
SA_02G052300.m1	Com_1827_pos	0.953851
SA_07G288000.m1	Com_517_pos	0.953844
SA_01G279500.m1	Com_1144_neg	0.953786
SA_01G125300.m1	Com_629_pos	0.953782
SA_05G297900.m1	Com_744_pos	0.95375
SA_19G078200.m1	Com_1714_neg	0.953718
SA_07G027600.m1	Com_2944_pos	0.953714
SA_12G134500.m1	Com_1827_pos	0.953696
SA_21G185600.m1	Com_3152_pos	0.953657
SA_07G053600.m1	Com_44_pos	0.953644
SA_14G098400.m1	Com_629_pos	0.95364
SA_04G042500.m1	Com_3283_neg	0.953593
SA_06G047700.m1	Com_629_pos	0.953569
SA_01G069100.m1	Com_6735_neg	0.953567
SA_01G279500.m1	Com_8963_pos	0.953564
SA_01G055400.m1	Com_8963_pos	0.953562
SA_26G182800.m1	Com_1803_pos	0.953562
SA_13G127000.m1	Com_1825_pos	0.953549
SA_28G116500.m1	Com_1205_pos	0.953518
SA_12G382400.m1	Com_2944_pos	0.953489
SA_15G007900.m1	Com_744_pos	0.953477
SA_10G333400.m1	Com_43_neg	0.953467
SA_04G262200.m1	Com_629_pos	0.953448
SA_10G161500.m1	Com_1888_pos	0.95344
SA_11G028400.m1	Com_744_pos	0.953423
SA_15G086900.m1	Com_2944_pos	0.953417
SA_13G129600.m1	Com_2944_pos	0.953403
SA_27G021600.m1	Com_2944_pos	0.953387
SA_15G182100.m1	Com_3700_neg	0.953386
SA_09G453500.m1	Com_744_pos	0.953371
SA_21G184200.m1	Com_744_pos	0.95337
SA_01G308900.m1	Com_2944_pos	0.953361
SA_25G094400.m1	Com_629_pos	0.953342
SA_28G072200.m1	Com_5576_pos	0.953269
SA_23G114400.m1	Com_676_neg	0.953263
SA_07G273300.m1	Com_2944_pos	0.953258
SA_14G108500.m1	Com_5576_pos	0.953258
SA_21G108300.m1	Com_2944_pos	0.953249
SA_11G113500.m1	Com_2944_pos	0.953247
SA_21G014800.m1	Com_5651_pos	0.953234
SA_03G286900.m1	Com_744_pos	0.953196
SA_25G063600.m1	Com_744_pos	0.953191
SA_12G093700.m1	Com_1144_neg	0.953162
SA_02G056300.m1	Com_744_pos	0.95315
SA_04G257700.m1	Com_1144_neg	0.953148
SA_01G069200.m1	Com_629_pos	0.953139
SA_06G181100.m1	Com_2944_pos	0.953118
SA_16G040900.m1	Com_744_pos	0.953099
SA_13G031500.m1	Com_1827_pos	0.953079
SA_30G213300.m1	Com_2944_pos	0.953077
SA_09G110900.m1	Com_629_pos	0.953072
SA_22G124100.m1	Com_517_pos	0.953059
SA_23G063400.m1	Com_629_pos	0.953053
SA_22G107400.m1	Com_1941_pos	0.95305
SA_22G107400.m1	Com_1940_pos	0.95305
SA_15G194800.m1	Com_6070_pos	0.953036
SA_12G129900.m1	Com_2944_pos	0.953018
SA_08G053600.m1	Com_2944_pos	0.952992
SA_12G378200.m1	Com_4944_neg	0.952977
SA_06G106100.m1	Com_2944_pos	0.952941
SA_19G031000.m1	Com_4073_pos	0.952926
SA_27G236300.m1	Com_5103_pos	0.952923
SA_31G119800.m1	Com_744_pos	0.952898
SA_08G085700.m1	Com_6070_pos	0.952891
SA_09G430500.m1	Com_2944_pos	0.952885
SA_02G247400.m1	Com_772_pos	0.952842
SA_29G139500.m1	Com_6070_pos	0.952841
SA_28G074400.m1	Com_1257_pos	0.952839
SA_10G274500.m1	Com_5576_pos	0.952818
SA_18G014400.m1	Com_2944_pos	0.952781
SA_01G341600.m2	Com_2944_pos	0.952745
SA_07G122000.m1	Com_10279_neg	0.952736
SA_02G266900.m1	Com_744_pos	0.952727
SA_12G220700.m1	Com_885_pos	0.952714
SA_14G098400.m1	Com_2944_pos	0.952713
SA_05G057000.m1	Com_3674_pos	0.952711
SA_17G057900.m1	Com_2695_neg	0.952707
SA_07G035800.m1	Com_767_neg	0.952702
SA_18G136600.m1	Com_744_pos	0.9527
SA_03G265600.m1	Com_629_pos	0.952689
SA_17G130000.m1	Com_257_pos	0.952668
SA_11G100400.m1	Com_10104_pos	0.952667
SA_31G063700.m1	Com_744_pos	0.952663
SA_11G116700.m1	Com_6596_pos	0.952655
SA_01G339200.m1	Com_316_pos	0.952643
SA_15G050600.m1	Com_629_pos	0.952622
SA_09G173100.m1	Com_2695_neg	0.952615
SA_04G239300.m1	Com_1827_pos	0.952614
SA_13G210600.m1	Com_517_pos	0.952611
SA_27G012100.m1	Com_43_neg	0.952589
SA_28G041900.m1	Com_744_pos	0.952546
SA_13G043100.m1	Com_2695_neg	0.952535
SA_21G184200.m1	Com_2695_neg	0.952531
SA_30G077000.m1	Com_744_pos	0.952527
SA_10G354800.m1	Com_2695_neg	0.952522
SA_30G077000.m1	Com_2695_neg	0.952514
SA_13G214200.m1	Com_43_neg	0.952512
SA_11G136400.m1	Com_744_pos	0.9525
SA_19G026700.m1	Com_9616_pos	0.952455
SA_03G260800.m1	Com_1144_neg	0.952451
SA_18G048100.m1	Com_9616_pos	0.952437
SA_23G099200.m1	Com_744_pos	0.952432
SA_25G223600.m1	Com_43_neg	0.95242
SA_12G356800.m1	Com_2944_pos	0.952419
SA_17G057900.m1	Com_744_pos	0.952408
SA_03G286900.m1	Com_2695_neg	0.952389
SA_22G041000.m1	Com_2695_neg	0.952386
SA_09G018900.m1	Com_744_pos	0.952385
SA_03G342300.m1	Com_2695_neg	0.952363
SA_08G041600.m1	Com_744_pos	0.952343
SA_05G154300.m1	Com_2695_neg	0.952335
SA_26G212900.m1	Com_2695_neg	0.95233
SA_16G172100.m1	Com_2695_neg	0.952313
SA_01G304000.m1	Com_2695_neg	0.952306
SA_04G087600.m1	Com_2944_pos	0.952303
SA_26G121400.m1	Com_1144_neg	0.952303
SA_08G021600.m1	Com_2695_neg	0.952299
SA_07G194100.m1	Com_2695_neg	0.952299
SA_02G266900.m1	Com_2695_neg	0.952289
SA_21G135700.m1	Com_2695_neg	0.952285
SA_15G194800.m1	Com_2944_pos	0.952283
SA_04G258900.m1	Com_1257_pos	0.95227
SA_26G003700.m1	Com_1961_neg	0.952267
SA_10G264200.m1	Com_629_pos	0.952261
SA_03G016300.m1	Com_2944_pos	0.952258
SA_11G151300.m1	Com_2695_neg	0.952257
SA_22G000300.m1	Com_744_pos	0.952257
SA_11G136400.m1	Com_2695_neg	0.952246
SA_19G225700.m1	Com_744_pos	0.95223
SA_17G064600.m1	Com_744_pos	0.952223
SA_02G050900.m1	Com_744_pos	0.952223
SA_06G208000.m1	Com_2695_neg	0.952221
SA_11G028400.m1	Com_2695_neg	0.95222
SA_16G103900.m1	Com_2695_neg	0.952209
SA_22G000300.m1	Com_2695_neg	0.952203
SA_09G018900.m1	Com_2695_neg	0.9522
SA_28G074400.m1	Com_6735_neg	0.9522
SA_25G033500.m1	Com_6735_neg	0.952194
SA_17G076000.m1	Com_5576_pos	0.952183
SA_14G259100.m1	Com_2695_neg	0.952172
SA_03G126000.m1	Com_5651_pos	0.952171
SA_08G041600.m1	Com_2695_neg	0.952141
SA_26G051100.m1	Com_2695_neg	0.952127
SA_04G145800.m1	Com_2695_neg	0.952125
SA_20G062400.m1	Com_2695_neg	0.952102
SA_11G279400.m1	Com_611_pos	0.9521
SA_08G300600.m1	Com_2695_neg	0.952089
SA_05G071500.m1	Com_2944_pos	0.952086
SA_15G275100.m1	Com_2695_neg	0.952075
SA_21G134200.m1	Com_2695_neg	0.952064
SA_19G225700.m1	Com_2695_neg	0.952061
SA_10G078100.m1	Com_2695_neg	0.952057
SA_14G223900.m1	Com_2944_pos	0.95205
SA_08G250500.m1	Com_2695_neg	0.95205
SA_16G020200.m1	Com_2695_neg	0.952029
SA_15G237800.m1	Com_2944_pos	0.952028
SA_16G151300.m1	Com_5576_pos	0.95202
SA_12G021100.m1	Com_2695_neg	0.952016
SA_31G119800.m1	Com_2695_neg	0.952013
SA_24G004000.m1	Com_2695_neg	0.95201
SA_21G016500.m1	Com_1940_pos	0.952009
SA_21G016500.m1	Com_1941_pos	0.952009
SA_15G275100.m1	Com_744_pos	0.951999
SA_02G287000.m1	Com_2695_neg	0.951996
SA_02G240400.m1	Com_2695_neg	0.951996
SA_11G164900.m1	Com_9616_pos	0.951992
SA_06G326300.m1	Com_2695_neg	0.951986
SA_09G085900.m1	Com_1205_pos	0.951984
SA_06G116900.m1	Com_744_pos	0.951982
SA_19G101700.m1	Com_629_pos	0.95198
SA_22G171700.m1	Com_2695_neg	0.951973
SA_15G007900.m1	Com_2695_neg	0.951961
SA_03G055500.m1	Com_2695_neg	0.95194
SA_28G041900.m1	Com_2695_neg	0.951929
SA_04G261000.m1	Com_2695_neg	0.951927
SA_22G060200.m1	Com_2695_neg	0.951927
SA_05G095500.m1	Com_2695_neg	0.951922
SA_05G083100.m1	Com_2695_neg	0.951907
SA_27G188300.m1	Com_2695_neg	0.951889
SA_02G365900.m1	Com_2695_neg	0.95187
SA_17G064600.m1	Com_2695_neg	0.951865
SA_02G050900.m1	Com_2695_neg	0.951865
SA_17G105700.m1	Com_2695_neg	0.951862
SA_14G066600.m1	Com_2695_neg	0.951856
SA_06G098500.m1	Com_2695_neg	0.951841
SA_22G060200.m1	Com_744_pos	0.95183
SA_06G208000.m1	Com_744_pos	0.951825
SA_01G198100.m1	Com_744_pos	0.951812
SA_09G318300.m1	Com_2695_neg	0.951789
SA_08G250500.m1	Com_744_pos	0.951787
SA_27G063400.m1	Com_13427_pos	0.951783
SA_16G040900.m1	Com_2695_neg	0.951768
SA_23G099200.m1	Com_2695_neg	0.951759
SA_18G136600.m1	Com_2695_neg	0.951755
SA_21G167000.m1	Com_9705_neg	0.951744
SA_20G112200.m1	Com_9705_neg	0.951726
SA_28G014900.m1	Com_2695_neg	0.951709
SA_07G087200.m1	Com_772_pos	0.951688
SA_31G063700.m1	Com_2695_neg	0.95168
SA_14G035300.m1	Com_517_pos	0.951667
SA_12G353300.m1	Com_2944_pos	0.95166
SA_05G154300.m1	Com_744_pos	0.951656
SA_27G236300.m1	Com_629_pos	0.951648
SA_10G124300.m1	Com_2695_neg	0.951641
SA_08G286900.m1	Com_2695_neg	0.951638
SA_05G297900.m1	Com_2695_neg	0.951631
SA_03G055500.m1	Com_744_pos	0.951624
SA_08G253700.m1	Com_2695_neg	0.951623
SA_28G140300.m1	Com_2695_neg	0.951619
SA_U023000.m1	Com_2695_neg	0.951608
SA_16G151800.m1	Com_2695_neg	0.951597
SA_21G071100.m1	Com_14030_pos	0.951593
SA_12G042700.m1	Com_2695_neg	0.951571
SA_08G206000.m1	Com_744_pos	0.951568
SA_04G073500.m1	Com_2695_neg	0.951564
SA_28G150300.m1	Com_8963_pos	0.951563
SA_U023000.m1	Com_744_pos	0.951561
SA_09G453500.m1	Com_2695_neg	0.951559
SA_27G188400.m1	Com_744_pos	0.951546
SA_29G016300.m1	Com_1827_pos	0.951543
SA_23G047200.m1	Com_676_neg	0.951534
SA_12G333700.m1	Com_2695_neg	0.951529
SA_08G206000.m1	Com_2695_neg	0.951461
SA_09G163500.m1	Com_9705_neg	0.951457
SA_15G000200.m1	Com_2944_pos	0.951422
SA_04G012400.m1	Com_2944_pos	0.951416
SA_11G151300.m1	Com_744_pos	0.95141
SA_27G012600.m1	Com_2695_neg	0.951406
SA_02G075700.m1	Com_2695_neg	0.9514
SA_19G030400.m1	Com_2695_neg	0.951381
SA_21G140800.m1	Com_2695_neg	0.951381
SA_01G355100.m1	Com_2695_neg	0.95138
SA_02G132600.m1	Com_629_pos	0.951346
SA_25G165200.m1	Com_6768_neg	0.951322
SA_01G313400.m1	Com_5576_pos	0.951304
SA_02G287000.m1	Com_744_pos	0.951285
SA_02G240400.m1	Com_744_pos	0.951285
SA_03G230400.m1	Com_8963_pos	0.951281
SA_03G303400.m1	Com_13083_pos	0.951279
SA_04G120800.m1	Com_2695_neg	0.95127
SA_14G201600.m1	Com_885_pos	0.951265
SA_24G157200.m1	Com_2944_pos	0.951261
SA_12G042700.m1	Com_744_pos	0.951261
SA_16G020200.m1	Com_744_pos	0.951253
SA_02G056300.m1	Com_2695_neg	0.951235
SA_01G198100.m1	Com_2695_neg	0.951233
SA_13G076500.m1	Com_3283_neg	0.951219
SA_04G239300.m1	Com_1144_neg	0.951213
SA_04G078800.m2	Com_2944_pos	0.951212
SA_12G333700.m1	Com_744_pos	0.951202
SA_15G100000.m1	Com_9705_neg	0.951185
SA_19G117300.m1	Com_1144_neg	0.951172
SA_28G184000.m1	Com_5576_pos	0.951161
SA_06G047700.m1	Com_2944_pos	0.951137
SA_26G082700.m1	Com_1825_pos	0.951123
SA_14G081600.m1	Com_4923_pos	0.951083
SA_01G304000.m1	Com_744_pos	0.95108
SA_02G150600.m1	Com_2944_pos	0.951053
SA_11G100400.m1	Com_7200_neg	0.951039
SA_08G241000.m1	Com_5576_pos	0.951038
SA_25G063600.m1	Com_2695_neg	0.951033
SA_12G275100.m1	Com_3484_neg	0.950997
SA_02G359100.m1	Com_4831_pos	0.950985
SA_14G259100.m1	Com_744_pos	0.950972
SA_09G216200.m1	Com_2944_pos	0.950923
SA_01G069100.m1	Com_3674_pos	0.950909
SA_04G042500.m1	Com_978_neg	0.950905
SA_04G120900.m1	Com_2695_neg	0.950874
SA_02G365900.m1	Com_9080_pos	0.950861
SA_06G326300.m1	Com_9080_pos	0.950852
SA_01G198700.m1	Com_4923_pos	0.950816
SA_17G105700.m1	Com_744_pos	0.950804
SA_17G145400.m1	Com_676_neg	0.9508
SA_13G031500.m1	Com_1144_neg	0.950799
SA_27G012600.m1	Com_744_pos	0.950794
SA_24G004000.m1	Com_9080_pos	0.95074
SA_19G026700.m1	Com_1257_pos	0.950733
SA_22G093600.m1	Com_9705_neg	0.950732
SA_21G108300.m1	Com_2413_neg	0.95072
SA_01G016000.m1	Com_4073_pos	0.950712
SA_06G058800.m1	Com_6070_pos	0.950704
SA_03G132600.m1	Com_1008_pos	0.950655
SA_26G051100.m1	Com_9080_pos	0.950651
SA_06G116900.m1	Com_2695_neg	0.950635
SA_03G303400.m1	Com_629_pos	0.950618
SA_27G188400.m1	Com_2695_neg	0.950604
SA_04G073500.m1	Com_744_pos	0.950603
SA_09G388000.m1	Com_629_pos	0.950594
SA_10G078100.m1	Com_744_pos	0.950588
SA_01G304000.m1	Com_9080_pos	0.950579
SA_19G030400.m1	Com_744_pos	0.95055
SA_08G286900.m1	Com_9080_pos	0.950535
SA_05G083100.m1	Com_9080_pos	0.950484
SA_11G279800.m1	Com_4923_pos	0.950481
SA_10G078100.m1	Com_9080_pos	0.950478
SA_04G120800.m1	Com_9080_pos	0.950478
SA_29G006200.m1	Com_2944_pos	0.950476
SA_06G098500.m1	Com_744_pos	0.950475
SA_17G057900.m1	Com_9080_pos	0.950455
SA_14G259100.m1	Com_9080_pos	0.950447
SA_28G116500.m1	Com_1827_pos	0.950441
SA_26G051100.m1	Com_744_pos	0.950436
SA_08G085700.m1	Com_1144_neg	0.950367
SA_06G217600.m1	Com_8963_pos	0.950354
SA_11G151300.m1	Com_9080_pos	0.950348
SA_09G341800.m1	Com_2944_pos	0.950348
SA_05G154300.m1	Com_9080_pos	0.950334
SA_23G056200.m1	Com_1825_pos	0.950303
SA_15G050600.m1	Com_2944_pos	0.950282
SA_04G239300.m1	Com_4831_pos	0.950242
SA_01G279500.m1	Com_6735_neg	0.950237
SA_28G140300.m1	Com_9080_pos	0.950236
SA_06G098500.m1	Com_9080_pos	0.950231
SA_02G354500.m1	Com_1803_pos	0.950226
SA_28G014900.m1	Com_9080_pos	0.950226
SA_03G304200.m1	Com_44_pos	0.950185
SA_13G137400.m1	Com_5651_pos	0.950182
SA_08G253700.m1	Com_744_pos	0.950168
SA_05G083100.m1	Com_744_pos	0.950153
SA_30G077000.m1	Com_9080_pos	0.950146
SA_21G140800.m1	Com_9080_pos	0.950121
SA_05G261500.m1	Com_1008_pos	0.95012
SA_28G014900.m1	Com_744_pos	0.950113
SA_27G196300.m1	Com_1144_neg	0.950109
SA_16G020200.m1	Com_9080_pos	0.950109
SA_17G105700.m1	Com_9080_pos	0.950097
SA_06G208000.m1	Com_9080_pos	0.950091
SA_06G124400.m1	Com_1827_pos	0.950084
SA_08G253700.m1	Com_9080_pos	0.950075
SA_02G287000.m1	Com_9080_pos	0.950046
SA_02G240400.m1	Com_9080_pos	0.950046
SA_07G293700.m1	Com_517_pos	0.950043
SA_19G002500.m1	Com_4923_pos	0.950008
SA_03G218800.m1	Com_1008_pos	0.949983
SA_24G004000.m1	Com_744_pos	0.949928
SA_08G184500.m1	Com_1144_neg	0.949914
SA_28G067200.m1	Com_1144_neg	0.949904
SA_20G070900.m1	Com_9705_neg	0.949903
SA_02G202200.m1	Com_8963_pos	0.949903
SA_21G156400.m1	Com_744_pos	0.949902
SA_08G250500.m1	Com_9080_pos	0.949871
SA_12G077900.m1	Com_9705_neg	0.949866
SA_22G000300.m1	Com_9080_pos	0.949851
SA_23G116100.m1	Com_772_pos	0.949845
SA_15G041100.m1	Com_5576_pos	0.949845
SA_23G116400.m1	Com_134_neg	0.949842
SA_21G108300.m1	Com_8963_pos	0.949836
SA_28G140300.m1	Com_744_pos	0.949835
SA_15G275100.m1	Com_9080_pos	0.949799
SA_03G055500.m1	Com_9080_pos	0.949796
SA_14G134400.m1	Com_1343_neg	0.94979
SA_11G136400.m1	Com_9080_pos	0.949789
SA_11G113500.m1	Com_7200_neg	0.949783
SA_09G018900.m1	Com_9080_pos	0.949783
SA_04G073500.m1	Com_9080_pos	0.949772
SA_05G057000.m1	Com_6735_neg	0.949759
SA_21G184200.m1	Com_9080_pos	0.94975
SA_12G134500.m1	Com_4831_pos	0.94975
SA_02G266900.m1	Com_9080_pos	0.949736
SA_04G120900.m1	Com_9080_pos	0.949731
SA_08G041600.m1	Com_9080_pos	0.94972
SA_05G109800.m1	Com_4923_pos	0.949718
SA_17G014900.m1	Com_4923_pos	0.949699
SA_02G073100.m1	Com_6735_neg	0.949686
SA_22G060200.m1	Com_9080_pos	0.949674
SA_01G183400.m1	Com_2944_pos	0.949671
SA_04G231900.m1	Com_1827_pos	0.949671
SA_19G225700.m1	Com_9080_pos	0.949664
SA_17G023900.m1	Com_1803_pos	0.949654
SA_03G286900.m1	Com_9080_pos	0.949641
SA_06G326300.m1	Com_744_pos	0.949632
SA_06G027300.m1	Com_5576_pos	0.94963
SA_09G173100.m1	Com_9080_pos	0.949625
SA_02G359300.m1	Com_2944_pos	0.949624
SA_26G078600.m1	Com_1205_pos	0.949573
SA_23G001400.m1	Com_1205_pos	0.949571
SA_28G074400.m1	Com_6070_pos	0.949565
SA_19G030400.m1	Com_9080_pos	0.949537
SA_08G249200.m1	Com_1144_neg	0.94952
SA_13G043100.m1	Com_9080_pos	0.949505
SA_12G042700.m1	Com_9080_pos	0.949452
SA_27G012600.m1	Com_9080_pos	0.94945
SA_10G173100.m1	Com_3551_pos	0.949443
SA_19G021300.m1	Com_8963_pos	0.949432
SA_12G333700.m1	Com_9080_pos	0.949422
SA_15G194800.m1	Com_6735_neg	0.949417
SA_16G049100.m1	Com_9705_neg	0.949415
SA_02G055700.m1	Com_447_neg	0.949412
SA_12G134500.m1	Com_772_pos	0.949401
SA_02G050900.m1	Com_9080_pos	0.949388
SA_17G064600.m1	Com_9080_pos	0.949388
SA_22G199800.m1	Com_9261_neg	0.949387
SA_21G140800.m1	Com_744_pos	0.949387
SA_U023000.m1	Com_9080_pos	0.949354
SA_03G317600.m1	Com_9705_neg	0.949349
SA_28G041900.m1	Com_9080_pos	0.949317
SA_09G349300.m1	Com_8963_pos	0.949311
SA_08G286900.m1	Com_744_pos	0.949289
SA_11G028400.m1	Com_9080_pos	0.949289
SA_02G365900.m1	Com_744_pos	0.949289
SA_19G030200.m1	Com_9705_neg	0.949287
SA_02G057200.m1	Com_2944_pos	0.949272
SA_31G119800.m1	Com_9080_pos	0.94926
SA_10G284500.m1	Com_4923_pos	0.949243
SA_15G138900.m1	Com_2944_pos	0.949238
SA_03G342300.m1	Com_9080_pos	0.949235
SA_12G345000.m1	Com_721_pos	0.949219
SA_06G124400.m1	Com_4065_pos	0.94921
SA_11G112200.m1	Com_4923_pos	0.949179
SA_01G348300.m1	Com_9705_neg	0.94917
SA_08G021600.m1	Com_9080_pos	0.949167
SA_07G194100.m1	Com_9080_pos	0.949167
SA_28G055300.m1	Com_1205_pos	0.949163
SA_08G206000.m1	Com_9080_pos	0.94914
SA_23G099200.m1	Com_9080_pos	0.949132
SA_09G318400.m1	Com_4923_pos	0.949128
SA_20G024800.m1	Com_4073_pos	0.94907
SA_14G034400.m1	Com_1888_pos	0.949068
SA_22G124100.m1	Com_11004_pos	0.949063
SA_22G041000.m1	Com_9080_pos	0.949015
SA_18G136600.m1	Com_9080_pos	0.948991
SA_19G194300.m1	Com_2944_pos	0.948941
SA_16G172100.m1	Com_9080_pos	0.948937
SA_31G063700.m1	Com_9080_pos	0.948902
SA_15G007900.m1	Com_9080_pos	0.948893
SA_12G141800.m1	Com_1205_pos	0.948886
SA_01G013900.m1	Com_2944_pos	0.948878
SA_21G156400.m1	Com_3283_neg	0.948871
SA_12G141800.m1	Com_1144_neg	0.948844
SA_18G064700.m1	Com_9705_neg	0.948826
SA_04G145800.m1	Com_9080_pos	0.948824
SA_10G042700.m1	Com_9705_neg	0.94882
SA_01G333400.m1	Com_2944_pos	0.948815
SA_03G030000.m1	Com_2944_pos	0.948809
SA_16G040900.m1	Com_9080_pos	0.948808
SA_27G214700.m1	Com_1827_pos	0.948806
SA_04G080600.m1	Com_8963_pos	0.948779
SA_16G103900.m1	Com_9080_pos	0.948769
SA_05G267100.m1	Com_2944_pos	0.948762
SA_28G112800.m1	Com_9705_neg	0.948726
SA_04G120900.m1	Com_744_pos	0.948713
SA_04G194400.m1	Com_9261_neg	0.948705
SA_21G134200.m1	Com_9080_pos	0.9487
SA_20G073300.m1	Com_9705_neg	0.948695
SA_17G155000.m1	Com_1803_pos	0.948691
SA_01G198100.m1	Com_9080_pos	0.948688
SA_01G279500.m1	Com_1827_pos	0.948658
SA_23G112600.m1	Com_9705_neg	0.94865
SA_06G260500.m1	Com_1803_pos	0.948628
SA_13G076500.m1	Com_1888_pos	0.948601
SA_04G194400.m1	Com_447_neg	0.948592
SA_07G278300.m1	Com_3283_neg	0.948573
SA_24G021400.m1	Com_9261_neg	0.948569
SA_01G181300.m2	Com_13427_pos	0.948556
SA_05G056700.m1	Com_2944_pos	0.948512
SA_10G354800.m1	Com_9080_pos	0.948496
SA_14G169000.m1	Com_9261_neg	0.948496
SA_15G269600.m1	Com_9705_neg	0.948479
SA_20G062400.m1	Com_9080_pos	0.948475
SA_07G288000.m1	Com_1144_neg	0.948441
SA_03G137100.m1	Com_5651_pos	0.948422
SA_08G300600.m1	Com_9080_pos	0.948377
SA_09G453500.m1	Com_9080_pos	0.948368
SA_04G120800.m1	Com_744_pos	0.948355
SA_22G171700.m1	Com_9080_pos	0.948339
SA_10G341000.m1	Com_3283_neg	0.948319
SA_09G388700.m1	Com_1008_pos	0.948301
SA_02G073100.m1	Com_3674_pos	0.948301
SA_05G297900.m1	Com_9080_pos	0.948281
SA_19G076800.m1	Com_6070_pos	0.948275
SA_17G028800.m1	Com_288_pos	0.948267
SA_30G098900.m1	Com_4923_pos	0.948227
SA_05G095500.m1	Com_9080_pos	0.948218
SA_26G212900.m1	Com_9080_pos	0.948188
SA_04G261000.m1	Com_9080_pos	0.94816
SA_09G318300.m1	Com_9080_pos	0.948145
SA_04G259600.m1	Com_2944_pos	0.948136
SA_01G279500.m1	Com_1257_pos	0.94811
SA_14G066600.m1	Com_9080_pos	0.948098
SA_28G116500.m1	Com_7200_neg	0.94808
SA_08G188600.m1	Com_9705_neg	0.94802
SA_02G056300.m1	Com_9080_pos	0.948012
SA_10G161500.m1	Com_744_pos	0.948006
SA_02G054100.m1	Com_9705_neg	0.948
SA_08G203400.m1	Com_1144_neg	0.947985
SA_02G245100.m1	Com_9705_neg	0.947966
SA_07G293700.m1	Com_8963_pos	0.947963
SA_21G135700.m1	Com_9080_pos	0.947958
SA_04G193900.m1	Com_1827_pos	0.947938
SA_14G035300.m1	Com_7200_neg	0.94792
SA_27G088100.m1	Com_1144_neg	0.947919
SA_27G188400.m1	Com_9080_pos	0.947909
SA_16G151800.m1	Com_9080_pos	0.947901
SA_29G139500.m1	Com_1827_pos	0.947889
SA_13G076500.m1	Com_744_pos	0.947879
SA_06G058800.m1	Com_517_pos	0.947837
SA_06G329500.m1	Com_1986_pos	0.947817
SA_12G021100.m1	Com_9080_pos	0.947816
SA_09G296100.m1	Com_10279_neg	0.947789
SA_23G114600.m1	Com_5576_pos	0.947773
SA_24G070400.m1	Com_772_pos	0.947767
SA_29G139500.m1	Com_8963_pos	0.947764
SA_28G116500.m1	Com_6070_pos	0.947749
SA_02G075700.m1	Com_9080_pos	0.947743
SA_06G116900.m1	Com_9080_pos	0.947733
SA_24G020900.m1	Com_9705_neg	0.947713
SA_07G253400.m1	Com_2944_pos	0.94771
SA_25G063600.m1	Com_9080_pos	0.947698
SA_12G349100.m1	Com_3551_pos	0.947657
SA_26G167000.m1	Com_9705_neg	0.947646
SA_03G246700.m1	Com_2359_neg	0.947631
SA_03G174700.m1	Com_9705_neg	0.947616
SA_06G117800.m1	Com_517_pos	0.947615
SA_12G141800.m1	Com_517_pos	0.947615
SA_10G271400.m1	Com_772_pos	0.947614
SA_15G084600.m1	Com_9705_neg	0.947599
SA_05G261300.m1	Com_9261_neg	0.947595
SA_20G131900.m1	Com_9705_neg	0.947572
SA_21G034400.m1	Com_2944_pos	0.947568
SA_01G051900.m1	Com_15075_pos	0.947566
SA_07G286300.m1	Com_1144_neg	0.947463
SA_19G026700.m1	Com_1825_pos	0.947456
SA_16G037400.m1	Com_8963_pos	0.947448
SA_24G021400.m1	Com_3283_neg	0.947387
SA_05G109800.m1	Com_5271_pos	0.94736
SA_10G124300.m1	Com_9080_pos	0.94735
SA_16G119500.m1	Com_4073_pos	0.947333
SA_13G170900.m1	Com_9705_neg	0.947332
SA_26G082700.m1	Com_6735_neg	0.947282
SA_11G258600.m1	Com_9705_neg	0.947277
SA_15G266400.m1	Com_3834_pos	0.947272
SA_07G087200.m1	Com_1144_neg	0.947249
SA_07G069000.m1	Com_9705_neg	0.947222
SA_11G279400.m1	Com_1597_pos	0.947202
SA_07G271800.m1	Com_3551_pos	0.947188
SA_01G198000.m1	Com_8963_pos	0.947176
SA_06G004600.m1	Com_9705_neg	0.947147
SA_27G214700.m1	Com_6735_neg	0.947133
SA_08G244000.m1	Com_6735_neg	0.947122
SA_05G141600.m1	Com_5576_pos	0.947111
SA_26G201600.m1	Com_1803_pos	0.947106
SA_22G156900.m2	Com_3551_pos	0.947092
SA_27G188300.m1	Com_9080_pos	0.947078
SA_27G190800.m1	Com_514_pos	0.94707
SA_11G164900.m1	Com_1827_pos	0.947031
SA_10G230900.m1	Com_3551_pos	0.947002
SA_10G336600.m1	Com_3329_pos	0.946985
SA_28G019200.m1	Com_4923_pos	0.946973
SA_12G150900.m1	Com_9705_neg	0.94693
SA_01G071400.m1	Com_1144_neg	0.946916
SA_06G004600.m1	Com_3551_pos	0.946902
SA_06G160300.m1	Com_6070_pos	0.946873
SA_07G304900.m1	Com_9705_neg	0.946871
SA_10G246800.m1	Com_9705_neg	0.946842
SA_18G048100.m1	Com_1257_pos	0.946832
SA_21G081700.m1	Com_3551_pos	0.946818
SA_28G150300.m1	Com_6735_neg	0.946757
SA_01G355100.m1	Com_9080_pos	0.946748
SA_09G388000.m1	Com_6735_neg	0.946666
SA_13G123900.m1	Com_2944_pos	0.946648
SA_10G337400.m1	Com_44_pos	0.946632
SA_02G283500.m1	Com_9705_neg	0.946625
SA_21G068000.m1	Com_9705_neg	0.946604
SA_09G278600.m1	Com_8963_pos	0.946595
SA_31G047700.m1	Com_9705_neg	0.946594
SA_10G246800.m1	Com_3551_pos	0.94655
SA_01G306600.m1	Com_1827_pos	0.946537
SA_07G222200.m1	Com_517_pos	0.946526
SA_12G150900.m1	Com_3551_pos	0.946494
SA_02G370800.m1	Com_1144_neg	0.946464
SA_26G063800.m1	Com_3834_pos	0.946464
SA_26G213100.m1	Com_6596_pos	0.946459
SA_12G349100.m1	Com_9705_neg	0.94644
SA_21G071100.m1	Com_5853_pos	0.946423
SA_21G068000.m1	Com_3551_pos	0.9464
SA_02G299400.m1	Com_1144_neg	0.946385
SA_07G304900.m1	Com_3551_pos	0.946376
SA_17G028800.m1	Com_280_pos	0.946373
SA_01G386000.m1	Com_43_neg	0.946359
SA_03G050400.m1	Com_9705_neg	0.946356
SA_20G017200.m1	Com_1205_pos	0.946342
SA_05G264700.m1	Com_3283_neg	0.946329
SA_20G131900.m1	Com_3551_pos	0.946322
SA_07G258700.m1	Com_1144_neg	0.946315
SA_21G156400.m1	Com_1888_pos	0.946294
SA_21G081700.m1	Com_9705_neg	0.946287
SA_04G258900.m1	Com_1827_pos	0.946283
SA_15G084600.m1	Com_3551_pos	0.946281
SA_06G160300.m1	Com_4831_pos	0.946279
SA_13G170900.m1	Com_3551_pos	0.946222
SA_10G230900.m1	Com_9705_neg	0.94618
SA_26G038600.m1	Com_9705_neg	0.946172
SA_26G078600.m1	Com_7200_neg	0.946156
SA_17G028800.m1	Com_1114_pos	0.946138
SA_21G082800.m1	Com_1205_pos	0.946131
SA_26G025400.m1	Com_2944_pos	0.946105
SA_09G431400.m1	Com_5576_pos	0.946095
SA_07G069000.m1	Com_3551_pos	0.946092
SA_31G047700.m1	Com_3551_pos	0.946061
SA_02G283500.m1	Com_3551_pos	0.946052
SA_06G117800.m1	Com_1825_pos	0.946033
SA_07G278300.m1	Com_9261_neg	0.946021
SA_22G156900.m2	Com_9705_neg	0.946009
SA_03G061900.m1	Com_18_neg	0.94599
SA_15G086900.m1	Com_6735_neg	0.945989
SA_12G349100.m1	Com_733_pos	0.945941
SA_15G194800.m1	Com_517_pos	0.945925
SA_14G130000.m1	Com_4923_pos	0.945897
SA_20G017200.m1	Com_1827_pos	0.945888
SA_09G228300.m1	Com_1825_pos	0.945887
SA_02G245100.m1	Com_3551_pos	0.945874
SA_14G034400.m1	Com_3339_pos	0.945844
SA_03G050400.m1	Com_3551_pos	0.945822
SA_05G056700.m1	Com_10104_pos	0.945797
SA_26G038600.m1	Com_3551_pos	0.945793
SA_03G332500.m1	Com_5651_pos	0.945793
SA_10G264200.m1	Com_6735_neg	0.945776
SA_23G112600.m1	Com_3551_pos	0.945749
SA_12G126300.m1	Com_1803_pos	0.945744
SA_15G031700.m1	Com_517_pos	0.945744
SA_14G258800.m1	Com_211_neg	0.945722
SA_02G054100.m1	Com_3551_pos	0.945721
SA_14G016700.m1	Com_9019_pos	0.945711
SA_28G045900.m1	Com_5576_pos	0.945696
SA_06G117800.m1	Com_1827_pos	0.945674
SA_22G124100.m1	Com_1144_neg	0.945634
SA_10G173100.m1	Com_733_pos	0.945628
SA_29G139500.m1	Com_517_pos	0.945623
SA_01G023300.m1	Com_18_neg	0.9456
SA_03G174700.m1	Com_3551_pos	0.945566
SA_01G301700.m1	Com_24_pos	0.945553
SA_11G258600.m1	Com_3551_pos	0.945528
SA_29G029600.m1	Com_18_neg	0.945506
SA_14G180200.m1	Com_1340_neg	0.945488
SA_01G055400.m1	Com_1205_pos	0.945482
SA_12G134500.m1	Com_9616_pos	0.945473
SA_18G048100.m1	Com_1205_pos	0.945459
SA_20G017200.m1	Com_6735_neg	0.945457
SA_13G148300.m1	Com_11203_pos	0.945442
SA_13G056600.m1	Com_5576_pos	0.945398
SA_09G085900.m1	Com_6070_pos	0.945394
SA_29G091400.m1	Com_18_neg	0.945373
SA_20G073300.m1	Com_3551_pos	0.945354
SA_01G306600.m1	Com_1144_neg	0.945331
SA_14G035300.m1	Com_1827_pos	0.945324
SA_07G222200.m1	Com_1144_neg	0.945288
SA_27G039800.m1	Com_18_neg	0.945287
SA_19G115000.m1	Com_11881_pos	0.945279
SA_28G112800.m1	Com_3551_pos	0.945226
SA_06G004600.m1	Com_733_pos	0.945216
SA_26G167000.m1	Com_3551_pos	0.945158
SA_19G023500.m1	Com_4182_pos	0.945137
SA_01G082100.m1	Com_4831_pos	0.945136
SA_22G039600.m1	Com_1114_pos	0.945113
SA_19G026700.m1	Com_517_pos	0.945107
SA_02G333700.m1	Com_7725_pos	0.945094
SA_29G063800.m1	Com_9261_neg	0.945087
SA_04G257700.m1	Com_2413_neg	0.945081
SA_01G136400.m1	Com_7725_pos	0.94507
SA_03G282700.m1	Com_5271_pos	0.945062
SA_01G348300.m1	Com_3551_pos	0.945062
SA_01G178500.m1	Com_1205_pos	0.945051
SA_20G059000.m1	Com_10279_neg	0.945051
SA_14G131600.m1	Com_1205_pos	0.945049
SA_16G112400.m1	Com_3339_pos	0.945047
SA_30G041600.m1	Com_43_neg	0.944969
SA_23G112600.m1	Com_733_pos	0.944963
SA_05G139200.m1	Com_611_pos	0.944955
SA_31G106000.m1	Com_18_neg	0.944949
SA_07G032500.m1	Com_676_neg	0.944922
SA_13G025700.m1	Com_12217_pos	0.944919
SA_15G269600.m1	Com_3551_pos	0.944913
SA_18G064700.m1	Com_3551_pos	0.944905
SA_28G116500.m1	Com_2944_pos	0.944894
SA_12G074200.m1	Com_885_pos	0.944883
SA_26G145800.m1	Com_6070_pos	0.944878
SA_04G258900.m1	Com_517_pos	0.944832
SA_09G266500.m1	Com_721_pos	0.944822
SA_01G069100.m1	Com_629_pos	0.944814
SA_28G009100.m1	Com_5576_pos	0.944784
SA_01G141600.m1	Com_18_neg	0.944745
SA_31G128100.m1	Com_2413_neg	0.944702
SA_05G076600.m1	Com_1941_pos	0.944676
SA_05G076600.m1	Com_1940_pos	0.944676
SA_07G271800.m1	Com_9705_neg	0.944668
SA_01G055400.m1	Com_7200_neg	0.944636
SA_14G014000.m1	Com_1015_neg	0.94462
SA_29G155000.m1	Com_3700_neg	0.944602
SA_03G317600.m1	Com_3551_pos	0.944576
SA_03G146100.m1	Com_5576_pos	0.944569
SA_20G131900.m1	Com_733_pos	0.944555
SA_29G139500.m1	Com_233_pos	0.944543
SA_15G084600.m1	Com_733_pos	0.944507
SA_27G130800.m1	Com_43_neg	0.944483
SA_02G247400.m1	Com_4831_pos	0.944475
SA_29G139500.m1	Com_4831_pos	0.944458
SA_16G037400.m1	Com_1827_pos	0.944424
SA_04G334200.m1	Com_18_neg	0.944391
SA_11G100400.m1	Com_6070_pos	0.944391
SA_01G069100.m1	Com_3696_pos	0.944391
SA_05G154500.m1	Com_4073_pos	0.944383
SA_10G284500.m1	Com_5271_pos	0.944377
SA_02G158000.m1	Com_18_neg	0.944374
SA_02G299400.m1	Com_7200_neg	0.94437
SA_23G010800.m1	Com_5576_pos	0.944353
SA_08G188600.m1	Com_3551_pos	0.944351
SA_04G327100.m1	Com_6735_neg	0.944315
SA_12G134500.m1	Com_1825_pos	0.944301
SA_24G020900.m1	Com_3551_pos	0.944291
SA_21G193300.m1	Com_9261_neg	0.944286
SA_16G031200.m1	Com_3283_neg	0.944266
SA_01G198000.m1	Com_6735_neg	0.944261
SA_01G348300.m1	Com_733_pos	0.944251
SA_11G294900.m1	Com_272_pos	0.944234
SA_19G030200.m1	Com_3551_pos	0.944233
SA_24G059300.m1	Com_986_pos	0.944208
SA_03G223800.m1	Com_6735_neg	0.944207
SA_11G114700.m1	Com_1940_pos	0.944196
SA_11G114700.m1	Com_1941_pos	0.944196
SA_03G221300.m1	Com_43_neg	0.944195
SA_09G112500.m1	Com_676_neg	0.944181
SA_14G071100.m1	Com_43_neg	0.94418
SA_02G245100.m1	Com_733_pos	0.944176
SA_10G230900.m1	Com_733_pos	0.944147
SA_20G073300.m1	Com_733_pos	0.944143
SA_22G156900.m2	Com_733_pos	0.944123
SA_17G080100.m1	Com_3178_neg	0.94411
SA_05G068600.m1	Com_3988_pos	0.944101
SA_17G076000.m1	Com_3152_pos	0.944092
SA_20G070900.m1	Com_3551_pos	0.944081
SA_27G236300.m1	Com_3696_pos	0.944076
SA_10G246800.m1	Com_733_pos	0.944067
SA_12G150900.m1	Com_733_pos	0.944066
SA_03G005600.m1	Com_3283_neg	0.94404
SA_13G170900.m1	Com_733_pos	0.944036
SA_06G058400.m1	Com_1803_pos	0.943975
SA_30G122300.m1	Com_3484_neg	0.943962
SA_01G069200.m1	Com_6735_neg	0.943957
SA_21G081700.m1	Com_733_pos	0.943926
SA_28G112800.m1	Com_733_pos	0.943925
SA_02G054100.m1	Com_733_pos	0.943917
SA_28G139600.m1	Com_18_neg	0.943895
SA_06G341700.m1	Com_676_neg	0.943889
SA_26G115000.m1	Com_142_pos	0.943885
SA_10G302400.m1	Com_4073_pos	0.943868
SA_15G227900.m1	Com_18_neg	0.943864
SA_01G121700.m1	Com_257_pos	0.943853
SA_08G203400.m1	Com_6070_pos	0.943846
SA_09G116700.m1	Com_4831_pos	0.943845
SA_06G058800.m1	Com_1827_pos	0.943802
SA_07G304900.m1	Com_733_pos	0.943774
SA_19G100600.m1	Com_2944_pos	0.943736
SA_27G257000.m1	Com_18_neg	0.943703
SA_02G299400.m1	Com_517_pos	0.943697
SA_17G145400.m1	Com_383_pos	0.943694
SA_01G320800.m1	Com_10279_neg	0.94369
SA_14G075200.m1	Com_7200_neg	0.943687
SA_06G217600.m1	Com_1144_neg	0.943671
SA_27G213600.m1	Com_18_neg	0.94367
SA_11G277300.m1	Com_3178_neg	0.943662
SA_07G069000.m1	Com_733_pos	0.94366
SA_05G219000.m1	Com_272_pos	0.94364
SA_15G279800.m1	Com_735_neg	0.943617
SA_19G026700.m1	Com_1827_pos	0.943617
SA_10G042700.m1	Com_3551_pos	0.943576
SA_12G345000.m1	Com_5103_pos	0.943557
SA_13G148300.m1	Com_1825_pos	0.943553
SA_11G116700.m1	Com_1888_pos	0.943535
SA_21G068000.m1	Com_733_pos	0.94352
SA_03G317600.m1	Com_733_pos	0.943517
SA_18G048100.m1	Com_517_pos	0.943509
SA_01G159600.m1	Com_6735_neg	0.9435
SA_15G086900.m1	Com_7200_neg	0.943476
SA_06G183300.m1	Com_1144_neg	0.943475
SA_19G026700.m1	Com_4831_pos	0.943464
SA_08G008900.m1	Com_18_neg	0.943458
SA_06G110800.m1	Com_1144_neg	0.943448
SA_18G064700.m1	Com_733_pos	0.943438
SA_03G068100.m1	Com_8963_pos	0.943421
SA_31G056800.m1	Com_1144_neg	0.943421
SA_13G139800.m1	Com_5576_pos	0.943414
SA_26G078600.m1	Com_1827_pos	0.943382
SA_22G093600.m1	Com_3551_pos	0.943377
SA_13G031500.m1	Com_6735_neg	0.943363
SA_20G070900.m1	Com_733_pos	0.943347
SA_09G258300.m1	Com_18_neg	0.943318
SA_16G049100.m1	Com_3551_pos	0.943312
SA_08G284500.m1	Com_409_pos	0.943301
SA_09G406100.m1	Com_772_pos	0.943301
SA_05G156000.m1	Com_43_neg	0.943288
SA_16G025400.m1	Com_1144_neg	0.943259
SA_14G223400.m1	Com_1144_neg	0.943248
SA_24G037600.m1	Com_18_neg	0.943222
SA_07G087200.m1	Com_4831_pos	0.94322
SA_22G093600.m1	Com_733_pos	0.943214
SA_10G173100.m1	Com_9705_neg	0.94319
SA_21G172100.m1	Com_5271_pos	0.943169
SA_03G174700.m1	Com_733_pos	0.943169
SA_01G071400.m1	Com_8963_pos	0.943165
SA_09G116700.m1	Com_12217_pos	0.943165
SA_28G100800.m1	Com_5576_pos	0.943165
SA_13G175400.m1	Com_2144_neg	0.943141
SA_11G067400.m1	Com_6735_neg	0.94314
SA_22G063200.m1	Com_885_pos	0.943113
SA_02G066300.m1	Com_18_neg	0.943081
SA_09G163500.m1	Com_387_neg	0.943074
SA_23G058900.m1	Com_2413_neg	0.943074
SA_18G048100.m1	Com_10279_neg	0.94307
SA_07G293700.m1	Com_6735_neg	0.943056
SA_01G082100.m1	Com_1144_neg	0.943055
SA_15G269600.m1	Com_733_pos	0.94302
SA_03G068100.m1	Com_6070_pos	0.942992
SA_22G093600.m1	Com_387_neg	0.942971
SA_19G051800.m1	Com_5651_pos	0.94297
SA_19G026700.m1	Com_1144_neg	0.942969
SA_07G271800.m1	Com_733_pos	0.942944
SA_02G073100.m1	Com_629_pos	0.942942
SA_09G349300.m1	Com_2944_pos	0.942942
SA_02G283500.m1	Com_733_pos	0.942941
SA_31G047700.m1	Com_733_pos	0.942924
SA_12G077900.m1	Com_3551_pos	0.942923
SA_29G139500.m1	Com_1205_pos	0.942896
SA_09G222300.m1	Com_4118_pos	0.942864
SA_12G349100.m1	Com_62_pos	0.942834
SA_06G124400.m1	Com_517_pos	0.942832
SA_05G023800.m1	Com_4073_pos	0.942826
SA_19G030200.m1	Com_733_pos	0.942801
SA_12G074200.m1	Com_3834_pos	0.942799
SA_24G061100.m1	Com_3045_pos	0.942793
SA_20G112200.m1	Com_387_neg	0.942784
SA_02G073100.m1	Com_3696_pos	0.942768
SA_22G063200.m1	Com_1986_pos	0.942762
SA_07G120100.m1	Com_10279_neg	0.942756
SA_23G112600.m1	Com_387_neg	0.942752
SA_26G145800.m1	Com_1827_pos	0.942751
SA_11G221600.m1	Com_744_pos	0.942739
SA_11G258600.m1	Com_733_pos	0.942738
SA_06G160300.m1	Com_517_pos	0.942695
SA_08G277100.m1	Com_1827_pos	0.942693
SA_07G120100.m1	Com_1825_pos	0.942671
SA_01G348300.m1	Com_387_neg	0.942654
SA_09G163500.m1	Com_733_pos	0.942646
SA_14G014000.m1	Com_1149_neg	0.942618
SA_08G312400.m1	Com_5576_pos	0.942608
SA_19G021300.m1	Com_6735_neg	0.942608
SA_18G156700.m1	Com_611_pos	0.942601
SA_02G317700.m1	Com_8963_pos	0.942574
SA_06G086700.m1	Com_18_neg	0.942574
SA_20G070900.m1	Com_387_neg	0.942573
SA_28G047700.m1	Com_9261_neg	0.942548
SA_26G167000.m1	Com_733_pos	0.94251
SA_09G163500.m1	Com_3551_pos	0.942506
SA_14G017900.m1	Com_43_neg	0.942483
SA_23G116400.m1	Com_8963_pos	0.942482
SA_19G026700.m1	Com_772_pos	0.942467
SA_11G279800.m1	Com_5271_pos	0.942446
SA_15G100000.m1	Com_387_neg	0.942441
SA_10G333400.m1	Com_18_neg	0.942419
SA_23G063400.m1	Com_6735_neg	0.94241
SA_27G127100.m1	Com_18_neg	0.942392
[truncated: 392,339+ more rows]

## Sheet: Table S6
Table S6. The identification of the metabolic markers in S. alterniflora using machine learning methods
ML methods	ID	Class_0_Prob	Class_1_Prob	Class I	Class_II	Class_III	Class_IV
SVM	Com_370_pos	2.97e-10	1	0	0	0	0
	Com_6768_neg	2.11e-10	1	0	0	0	0
	Com_733_neg	2.03e-10	1	0	Prenol lipids	Terpene glycosides	Iridoid O-glycosides
	Com_139_pos	1.63e-10	1	Lipids and lipid-like molecules	Fatty Acyls	Eicosanoids	Prostaglandins and related compounds
	Com_890_neg	1.03e-10	1	0	0	0	0
	Com_5586_neg	1.03e-10	1	0	Flavonoids	Flavonoid glycosides	Flavonoid-3-O-glycosides
	Com_36_pos	8.87e-11	1	Organoheterocyclic compounds	Quinolines and derivatives	Not available	Quinolines and derivatives
	Com_2581_pos	5.51e-11	1	Lipids and lipid-like molecules	Prenol lipids	Sesquiterpenoids	Sesquiterpenoids
	Com_68_neg	3.85e-11	1	0	Fatty Acyls	Lineolic acids and derivatives	Lineolic acids and derivatives
	Com_807_neg	4.59e-12	1	0	Organooxygen compounds	Carbohydrates and carbohydrate conjugates	Phenolic glycosides
	Com_1613_neg	2e-12	1	0	0	0	0
	Com_2359_pos	1.71e-12	1	Organoheterocyclic compounds	Indoles and derivatives	Indoles	Indoles
	Com_3874_pos	4.42e-13	1	0	0	0	0
	Com_1340_neg	1.61e-13	1	0	Prenol lipids	Terpene glycosides	Iridoid O-glycosides
	Com_1149_neg	3e-14	1	0	Cinnamic acids and derivatives	Hydroxycinnamic acids and derivatives	Hydroxycinnamic acids
	Com_1192_neg	3e-14	1	0	Flavonoids	Flavonoid glycosides	Flavonoid-7-O-glucuronides
	Com_1731_neg	3e-14	1	0	Steroids and steroid derivatives	Sulfated steroids	Sulfated steroids
	Com_562_neg	3e-14	1	0	Prenol lipids	Terpene glycosides	Iridoid O-glycosides
	Com_584_pos	3e-14	1	Phenylpropanoids and polyketides	Coumarins and derivatives	Hydroxycoumarins	7-hydroxycoumarins
	Com_1202_pos	3e-14	1	None	None	None	None
	Com_1383_pos	3e-14	1	Benzenoids	Benzene and substituted derivatives	Benzoyl derivatives	Benzoyl derivatives
	Com_2_pos	1.23e-09	1	Organic oxygen compounds	Organooxygen compounds	Carbohydrates and carbohydrate conjugates	O-glycosyl compounds
	Com_2181_neg	9.12e-10	1	0	Keto acids and derivatives	Medium-chain keto acids and derivatives	Medium-chain keto acids and derivatives
	Com_11149_pos	7.51e-10	1	0	0	0	0
	Com_1981_pos	6.31e-10	1	Lipids and lipid-like molecules	Fatty Acyls	Fatty acyl glycosides	Fatty acyl glycosides of mono- and disaccharides
	Com_288_pos	2.23e-09	1	Organoheterocyclic compounds	Indoles and derivatives	Pyridoindoles	Beta carbolines
	Com_1124_neg	1.69e-09	1	0	Carboxylic acids and derivatives	Amino acids, peptides, and analogues	D-alpha-amino acids
	Com_349_pos	4.82e-09	1	Lipids and lipid-like molecules	Fatty Acyls	Fatty acids and conjugates	Long-chain fatty acids
	Com_1015_neg	6.64e-09	1	0	Benzene and substituted derivatives	Benzoic acids and derivatives	Galloyl esters
	Com_1522_pos	1.53e-08	1	Lipids and lipid-like molecules	Fatty Acyls	Lineolic acids and derivatives	Jasmonic acids
	Com_3361_pos	2e-08	1	Nucleosides, nucleotides, and analogues	(5'-&gt;5')-dinucleotides	Not available	(5'-&gt;5')-dinucleotides
	Com_1277_pos	2.09e-08	1	0	0	0	0
	Com_1527_pos	2.17e-08	1	Organic acids and derivatives	Carboxylic acids and derivatives	Amino acids, peptides, and analogues	Cysteine and derivatives
	Com_6376_neg	2.53e-08	1	0	Isoflavonoids	Coumestans	Coumestans
	Com_4328_neg	3.15e-08	1	0	Carboxylic acids and derivatives	Amino acids, peptides, and analogues	Serine and derivatives
	Com_337_pos	4.25e-08	1	0	0	0	0
	Com_4121_pos	4.49e-08	1	Phenylpropanoids and polyketides	Cinnamic acids and derivatives	Hydroxycinnamic acids and derivatives	Coumaric acids and derivatives
	Com_2579_neg	4.73e-08	1	0	Isoflavonoids	Isoflavonoid O-glycosides	Isoflavonoid O-glycosides
	Com_7434_pos	5.15e-08	1	Nucleosides, nucleotides, and analogues	Purine nucleosides	Not available	Purine nucleosides
	Com_1249_neg	5.33e-08	1	0	Carboxylic acids and derivatives	Amino acids, peptides, and analogues	Asparagine and derivatives
	Com_158_pos	7.66e-08	1	Lignans, neolignans and related compounds	Lignan glycosides	Not available	Lignan glycosides
	Com_2984_pos	7.91e-08	1	Phenylpropanoids and polyketides	Flavonoids	O-methylated flavonoids	7-O-methylated flavonoids
	Com_4362_pos	1e-07	1	Benzenoids	Benzene and substituted derivatives	Benzoic acids and derivatives	Aminobenzoic acids
	Com_2079_pos	1.03e-07	1	0	0	0	0
	Com_1193_pos	1.04e-07	1	0	0	0	0
	Com_893_neg	1.44e-07	1	0	Steroids and steroid derivatives	Sulfated steroids	Sulfated steroids
	Com_7262_pos	1.73e-07	1	Benzenoids	Phenol esters	Not available	Phenol esters
	Com_993_neg	2.46e-07	1	0	0	0	0
	Com_241_pos	2.62e-07	1	0	0	0	0
	Com_9641_pos	2.63e-07	1	Lipids and lipid-like molecules	Prenol lipids	Triterpenoids	Triterpenoids
	Com_2825_pos	2.75e-07	1	Benzenoids	Benzene and substituted derivatives	Not available	Benzene and substituted derivatives
	Com_280_pos	3.8e-07	1	0	0	0	0
	Com_3153_neg	3.95e-07	1	0	Carboxylic acids and derivatives	Amino acids, peptides, and analogues	Histidine and derivatives
	Com_9364_neg	4.13e-07	1	0	Prenol lipids	Triterpenoids	Triterpenoids
	Com_1116_neg	6.58e-07	0.999999	0	Fatty Acyls	Fatty acids and conjugates	Medium-chain fatty acids
	Com_1714_neg	6.66e-07	0.999999	0	Organooxygen compounds	Carbohydrates and carbohydrate conjugates	Phenolic glycosides
	Com_2180_neg	1.09e-06	0.999999	0	Organooxygen compounds	Carbohydrates and carbohydrate conjugates	Gluconolactones
	Com_380_pos	1.22e-06	0.999999	Alkaloids and derivatives	Not available	Not available	Alkaloids and derivatives
	Com_2409_pos	1.44e-06	0.999999	Benzenoids	Phenols	Methoxyphenols	Methoxyphenols
	Com_423_neg	1.47e-06	0.999999	0	Fatty Acyls	Fatty acids and conjugates	Medium-chain fatty acids
	Com_1311_pos	1.62e-06	0.999998	Phenylpropanoids and polyketides	Flavonoids	Flavonoid glycosides	Flavonoid O-glycosides
	Com_11775_neg	1.65e-06	0.999998	0	Prenol lipids	Triterpenoids	Triterpenoids
	Com_327_neg	1.88e-06	0.999998	0	Flavonoids	O-methylated flavonoids	8-O-methylated flavonoids
	Com_5296_pos	1.96e-06	0.999998	0	0	0	0
	Com_2882_pos	2.3e-06	0.999998	Lipids and lipid-like molecules	Prenol lipids	Diterpenoids	Tanshinones, isotanshinones, and derivatives
	Com_7015_pos	2.32e-06	0.999998	0	0	0	0
	Com_15466_pos	2.69e-06	0.999997	0	0	0	0
	Com_956_pos	2.74e-06	0.999997	Organoheterocyclic compounds	Indoles and derivatives	Indolyl carboxylic acids and derivatives	Indole-3-acetic acid derivatives
	Com_1924_pos	2.75e-06	0.999997	Lipids and lipid-like molecules	Endocannabinoids	Not available	Endocannabinoids
	Com_385_neg	2.76e-06	0.999997	0	Fatty Acyls	Fatty acids and conjugates	Long-chain fatty acids
	Com_2826_pos	3.24e-06	0.999997	Nucleosides, nucleotides, and analogues	5'-deoxyribonucleosides	5'-deoxy-5'-thionucleosides	5'-deoxy-5'-thionucleosides
	Com_1148_pos	4.06e-06	0.999996	Organic acids and derivatives	Carboxylic acids and derivatives	Amino acids, peptides, and analogues	Dipeptides
	Com_1099_pos	6.11e-06	0.999994	Organic oxygen compounds	Organooxygen compounds	Carbohydrates and carbohydrate conjugates	Phenolic glycosides
	Com_2621_pos	8.4e-06	0.999992	Phenylpropanoids and polyketides	Tannins	Hydrolyzable tannins	Hydrolyzable tannins
	Com_9845_neg	1.04e-05	0.99999	0	Prenol lipids	Triterpenoids	Triterpenoids
	Com_5739_pos	1.16e-05	0.999988	Organoheterocyclic compounds	Lactones	Gamma butyrolactones	Gamma butyrolactones
	Com_6084_pos	1.23e-05	0.999988	Organic acids and derivatives	Carboxylic acids and derivatives	Amino acids, peptides, and analogues	Alpha amino acids
	Com_1114_pos	1.51e-05	0.999985	Organoheterocyclic compounds	Indoles and derivatives	Tryptamines and derivatives	Serotonins
	Com_2067_pos	1.74e-05	0.999983	0	0	0	0
	Com_112_neg	1.86e-05	0.999981	0	Fatty Acyls	Lineolic acids and derivatives	Lineolic acids and derivatives
	Com_343_pos	0.0025398	0.99746	Organoheterocyclic compounds	Indolizidines	Not available	Indolizidines
	Com_344_pos	0.0025398	0.99746	Phenylpropanoids and polyketides	Cinnamic acids and derivatives	Hydroxycinnamic acids and derivatives	Coumaric acids and derivatives
	Com_3563_pos	0.00284464	0.997155	Organoheterocyclic compounds	Isobenzofurans	Not available	Isobenzofurans
	Com_3281_pos	0.00286355	0.997136	0	0	0	0
	Com_2710_neg	0.00288382	0.997116	0	Benzopyrans	1-benzopyrans	Furanochromones
	Com_329_neg	0.0032969	0.996703	0	Organooxygen compounds	Carbohydrates and carbohydrate conjugates	O-glycosyl compounds
	Com_10978_neg	0.00331799	0.996682	0	Prenol lipids	Triterpenoids	Triterpenoids
	Com_1041_pos	0.00340956	0.99659	Alkaloids and derivatives	Phthalide isoquinolines	Not available	Phthalide isoquinolines
	Com_6969_neg	0.00342037	0.99658	0	Prenol lipids	Triterpenoids	Triterpenoids
	Com_12721_neg	0.00349854	0.996501	0	Flavonoids	Flavonoid glycosides	Flavonoid-3-O-glycosides
	Com_1365_neg	0.00390475	0.996095	0	Organooxygen compounds	Carbohydrates and carbohydrate conjugates	O-glycosyl compounds
	Com_1798_pos	0.00400542	0.995995	0	0	0	0
	Com_2067_neg	0.00412562	0.995874	0	Carboxylic acids and derivatives	Amino acids, peptides, and analogues	Aspartic acid and derivatives
	Com_163_neg	0.00425168	0.995748	0	Organooxygen compounds	Carbohydrates and carbohydrate conjugates	Sugar acids and derivatives
	Com_7767_pos	0.00431219	0.995688	Benzenoids	Benzene and substituted derivatives	Benzoic acids and derivatives	Gallic acid and derivatives
	Com_487_neg	0.00442792	0.995572	0	Flavonoids	Flavonoid glycosides	Flavonoid-7-O-glycosides
	Com_6659_neg	0.0046354	0.995365	0	Flavonoids	Flavones	Flavonols
	Com_16462_pos	0.00493595	0.995064	Organoheterocyclic compounds	Diazanaphthalenes	Benzodiazines	Quinazolines
	Com_4888_neg	0.00496575	0.995034	0	Prenol lipids	Terpene glycosides	Triterpene saponins
	Com_1966_pos	0.005095	0.994905	Phenylpropanoids and polyketides	Cinnamaldehydes	Not available	Cinnamaldehydes
	Com_1121_pos	0.00529294	0.994707	0	0	0	0
	Com_1754_pos	0.00559882	0.994401	Organic acids and derivatives	Carboxylic acids and derivatives	Amino acids, peptides, and analogues	L-alpha-amino acids
	Com_2230_pos	0.00652317	0.993477	Organic acids and derivatives	Carboxylic acids and derivatives	Amino acids, peptides, and analogues	L-alpha-amino acids
	Com_810_pos	0.00756028	0.99244	Phenylpropanoids and polyketides	Flavonoids	O-methylated flavonoids	8-O-methylated flavonoids
	Com_8443_pos	0.00781512	0.992185	0	0	0	0
	Com_722_pos	0.0081428	0.991857	Lipids and lipid-like molecules	Fatty Acyls	Lineolic acids and derivatives	Lineolic acids and derivatives
	Com_5778_neg	0.00826261	0.991737	0	Organooxygen compounds	Carbohydrates and carbohydrate conjugates	Oligosaccharides
	Com_11350_neg	0.00834218	0.991658	0	Purine nucleotides	Purine nucleotide sugars	Purine nucleotide sugars
	Com_1347_neg	0.00842526	0.991575	0	Organooxygen compounds	Carbohydrates and carbohydrate conjugates	Sugar alcohols
	Com_1309_neg	0.00860829	0.991392	0	Organooxygen compounds	Carbohydrates and carbohydrate conjugates	Phenolic glycosides
	Com_11222_pos	0.0088281	0.991172	Lipids and lipid-like molecules	Fatty Acyls	Lineolic acids and derivatives	Lineolic acids and derivatives
	Com_418_pos	0.0088521	0.991148	0	0	0	0
	Com_585_pos	0.00929537	0.990705	Organic acids and derivatives	Carboxylic acids and derivatives	Amino acids, peptides, and analogues	Alpha amino acids and derivatives
	Com_4785_pos	0.00984365	0.990156	0	0	0	0
XGBoost	Com_585_pos	0.00645977	0.99354	Organic acids and derivatives	Carboxylic acids and derivatives	Amino acids, peptides, and analogues
	Com_112_neg	0.00685549	0.993144	0	Fatty Acyls	Lineolic acids and derivatives
	Com_11149_pos	0.00770146	0.992299	0	0	0
	Com_3361_pos	0.00823408	0.991766	Nucleosides, nucleotides, and analogues	(5'-&gt;5')-dinucleotides	Not available
	Com_3874_pos	0.00832123	0.991679	0	0	0
	Com_562_neg	0.00840044	0.9916	0	Prenol lipids	Terpene glycosides
	Com_1202_pos	0.00847209	0.991528	None	None	None
	Com_2409_pos	0.00849807	0.991502	Benzenoids	Phenols	Methoxyphenols
	Com_4362_pos	0.00850004	0.9915	Benzenoids	Benzene and substituted derivatives	Benzoic acids and derivatives
	Com_1149_neg	0.00854707	0.991453	0	Cinnamic acids and derivatives	Hydroxycinnamic acids and derivatives
	Com_1099_pos	0.0086239	0.991376	Organic oxygen compounds	Organooxygen compounds	Carbohydrates and carbohydrate conjugates
	Com_15466_pos	0.00868636	0.991314	0	0	0
	Com_4328_neg	0.00913894	0.990861	0	Carboxylic acids and derivatives	Amino acids, peptides, and analogues
	Com_7262_pos	0.00923902	0.990761	Benzenoids	Phenol esters	Not available
	Com_1311_pos	0.009314	0.990686	Phenylpropanoids and polyketides	Flavonoids	Flavonoid glycosides
	Com_2984_pos	0.00955379	0.990446	Phenylpropanoids and polyketides	Flavonoids	O-methylated flavonoids
Deep learning	Com_1202_pos	5e-07	1	None	None	None	None
	Com_1731_neg	1.2e-06	0.999999	0	Steroids and steroid derivatives	Sulfated steroids	Sulfated steroids
	Com_890_neg	2.96e-05	0.99997	0	0	0	0
	Com_1192_neg	3.3e-05	0.999967	0	Flavonoids	Flavonoid glycosides	Flavonoid-7-O-glucuronides
	Com_1383_pos	4.77e-05	0.999952	Benzenoids	Benzene and substituted derivatives	Benzoyl derivatives	Benzoyl derivatives
	Com_1613_neg	6.17e-05	0.999938	0	0	0	0
	Com_370_pos	6.51e-05	0.999935	0	0	0	0
	Com_584_pos	7.99e-05	0.99992	Phenylpropanoids and polyketides	Coumarins and derivatives	Hydroxycoumarins	7-hydroxycoumarins
	Com_562_neg	8.98e-05	0.99991	0	Prenol lipids	Terpene glycosides	Iridoid O-glycosides
	Com_733_neg	0.000118	0.999882	0	Prenol lipids	Terpene glycosides	Iridoid O-glycosides
	Com_36_pos	0.000127	0.999873	Organoheterocyclic compounds	Quinolines and derivatives	Not available	Quinolines and derivatives
	Com_1981_pos	0.000131	0.999869	Lipids and lipid-like molecules	Fatty Acyls	Fatty acyl glycosides	Fatty acyl glycosides of mono- and disaccharides
	Com_2_pos	0.000136	0.999864	Organic oxygen compounds	Organooxygen compounds	Carbohydrates and carbohydrate conjugates	O-glycosyl compounds
	Com_1340_neg	0.000165	0.999835	0	Prenol lipids	Terpene glycosides	Iridoid O-glycosides
	Com_11149_pos	0.000165	0.999835	0	0	0	0
	Com_1149_neg	0.000171	0.999829	0	Cinnamic acids and derivatives	Hydroxycinnamic acids and derivatives	Hydroxycinnamic acids
	Com_1249_neg	0.000188	0.999812	0	Carboxylic acids and derivatives	Amino acids, peptides, and analogues	Asparagine and derivatives
	Com_288_pos	0.00019	0.99981	Organoheterocyclic compounds	Indoles and derivatives	Pyridoindoles	Beta carbolines
	Com_2359_pos	0.000195	0.999805	Organoheterocyclic compounds	Indoles and derivatives	Indoles	Indoles
	Com_2579_neg	0.000202	0.999798	0	Isoflavonoids	Isoflavonoid O-glycosides	Isoflavonoid O-glycosides
	Com_5586_neg	0.000204	0.999796	0	Flavonoids	Flavonoid glycosides	Flavonoid-3-O-glycosides
	Com_1277_pos	0.000233	0.999767	0	0	0	0
	Com_139_pos	0.00024	0.99976	Lipids and lipid-like molecules	Fatty Acyls	Eicosanoids	Prostaglandins and related compounds
	Com_2826_pos	0.000244	0.999756	Nucleosides, nucleotides, and analogues	5'-deoxyribonucleosides	5'-deoxy-5'-thionucleosides	5'-deoxy-5'-thionucleosides
	Com_7434_pos	0.000257	0.999743	Nucleosides, nucleotides, and analogues	Purine nucleosides	Not available	Purine nucleosides
	Com_380_pos	0.000279	0.999721	Alkaloids and derivatives	Not available	Not available	Alkaloids and derivatives
	Com_158_pos	0.000285	0.999715	Lignans, neolignans and related compounds	Lignan glycosides	Not available	Lignan glycosides
	Com_68_neg	0.000301	0.999699	0	Fatty Acyls	Lineolic acids and derivatives	Lineolic acids and derivatives
	Com_9641_pos	0.000325	0.999675	Lipids and lipid-like molecules	Prenol lipids	Triterpenoids	Triterpenoids
	Com_5717_pos	0.000338	0.999662	0	0	0	0
	Com_1527_pos	0.000349	0.999651	Organic acids and derivatives	Carboxylic acids and derivatives	Amino acids, peptides, and analogues	Cysteine and derivatives
	Com_893_neg	0.000359	0.999641	0	Steroids and steroid derivatives	Sulfated steroids	Sulfated steroids
	Com_4362_pos	0.000368	0.999632	Benzenoids	Benzene and substituted derivatives	Benzoic acids and derivatives	Aminobenzoic acids
	Com_349_pos	0.000396	0.999604	Lipids and lipid-like molecules	Fatty Acyls	Fatty acids and conjugates	Long-chain fatty acids
	Com_1365_neg	0.000405	0.999595	0	Organooxygen compounds	Carbohydrates and carbohydrate conjugates	O-glycosyl compounds
	Com_6376_neg	0.000417	0.999583	0	Isoflavonoids	Coumestans	Coumestans
	Com_1116_neg	0.000428	0.999572	0	Fatty Acyls	Fatty acids and conjugates	Medium-chain fatty acids
	Com_2181_neg	0.000444	0.999556	0	Keto acids and derivatives	Medium-chain keto acids and derivatives	Medium-chain keto acids and derivatives
	Com_112_neg	0.000486	0.999514	0	Fatty Acyls	Lineolic acids and derivatives	Lineolic acids and derivatives
	Com_1124_neg	0.000486	0.999514	0	Carboxylic acids and derivatives	Amino acids, peptides, and analogues	D-alpha-amino acids
	Com_3874_pos	0.000506	0.999494	0	0	0	0
	Com_807_neg	0.000523	0.999477	0	Organooxygen compounds	Carbohydrates and carbohydrate conjugates	Phenolic glycosides
	Com_1148_pos	0.000535	0.999465	Organic acids and derivatives	Carboxylic acids and derivatives	Amino acids, peptides, and analogues	Dipeptides
	Com_343_pos	0.00055	0.99945	Organoheterocyclic compounds	Indolizidines	Not available	Indolizidines
	Com_344_pos	0.00055	0.99945	Phenylpropanoids and polyketides	Cinnamic acids and derivatives	Hydroxycinnamic acids and derivatives	Coumaric acids and derivatives
	Com_4328_neg	0.000571	0.999429	0	Carboxylic acids and derivatives	Amino acids, peptides, and analogues	Serine and derivatives
	Com_3153_neg	0.000594	0.999406	0	Carboxylic acids and derivatives	Amino acids, peptides, and analogues	Histidine and derivatives
	Com_2230_pos	0.000621	0.999379	Organic acids and derivatives	Carboxylic acids and derivatives	Amino acids, peptides, and analogues	L-alpha-amino acids
	Com_7262_pos	0.000655	0.999345	Benzenoids	Phenol esters	Not available	Phenol esters
	Com_3361_pos	0.000659	0.999341	Nucleosides, nucleotides, and analogues	(5'-&gt;5')-dinucleotides	Not available	(5'-&gt;5')-dinucleotides
	Com_327_neg	0.000665	0.999335	0	Flavonoids	O-methylated flavonoids	8-O-methylated flavonoids
	Com_2825_pos	0.000708	0.999292	Benzenoids	Benzene and substituted derivatives	Not available	Benzene and substituted derivatives
	Com_385_neg	0.00071	0.99929	0	Fatty Acyls	Fatty acids and conjugates	Long-chain fatty acids
	Com_585_pos	0.000739	0.999261	Organic acids and derivatives	Carboxylic acids and derivatives	Amino acids, peptides, and analogues	Alpha amino acids and derivatives
	Com_2067_neg	0.000742	0.999258	0	Carboxylic acids and derivatives	Amino acids, peptides, and analogues	Aspartic acid and derivatives
	Com_4121_pos	0.000753	0.999247	Phenylpropanoids and polyketides	Cinnamic acids and derivatives	Hydroxycinnamic acids and derivatives	Coumaric acids and derivatives
	Com_280_pos	0.000778	0.999222	0	0	0	0
	Com_1015_neg	0.000804	0.999196	0	Benzene and substituted derivatives	Benzoic acids and derivatives	Galloyl esters
	Com_1041_pos	0.000986	0.999014	Alkaloids and derivatives	Phthalide isoquinolines	Not available	Phthalide isoquinolines
	Com_3563_pos	0.00101	0.998993	Organoheterocyclic compounds	Isobenzofurans	Not available	Isobenzofurans
	Com_2079_pos	0.00106	0.998945	0	0	0	0
	Com_423_neg	0.00106	0.998938	0	Fatty Acyls	Fatty acids and conjugates	Medium-chain fatty acids
	Com_3764_pos	0.00107	0.998929	Benzenoids	Benzene and substituted derivatives	Phenethylamines	Phenethylamines
	Com_329_neg	0.00107	0.998926	0	Organooxygen compounds	Carbohydrates and carbohydrate conjugates	O-glycosyl compounds
	Com_2581_pos	0.00112	0.998881	Lipids and lipid-like molecules	Prenol lipids	Sesquiterpenoids	Sesquiterpenoids
	Com_15466_pos	0.00114	0.998856	0	0	0	0
	Com_6659_neg	0.00115	0.998854	0	Flavonoids	Flavones	Flavonols
	Com_418_pos	0.00117	0.998834	0	0	0	0
	Com_956_pos	0.0012	0.998801	Organoheterocyclic compounds	Indoles and derivatives	Indolyl carboxylic acids and derivatives	Indole-3-acetic acid derivatives
	Com_1193_pos	0.00128	0.998715	0	0	0	0
	Com_993_neg	0.00134	0.998663	0	0	0	0
	Com_1522_pos	0.00135	0.998655	Lipids and lipid-like molecules	Fatty Acyls	Lineolic acids and derivatives	Jasmonic acids
	Com_9364_neg	0.00136	0.998643	0	Prenol lipids	Triterpenoids	Triterpenoids
	Com_5296_pos	0.00136	0.998643	0	0	0	0
	Com_722_pos	0.00137	0.998629	Lipids and lipid-like molecules	Fatty Acyls	Lineolic acids and derivatives	Lineolic acids and derivatives
	Com_2180_neg	0.00138	0.998623	0	Organooxygen compounds	Carbohydrates and carbohydrate conjugates	Gluconolactones
	Com_1924_pos	0.00141	0.998595	Lipids and lipid-like molecules	Endocannabinoids	Not available	Endocannabinoids
	Com_7767_pos	0.00145	0.998555	Benzenoids	Benzene and substituted derivatives	Benzoic acids and derivatives	Gallic acid and derivatives
	Com_2379_pos	0.00147	0.99853	0	0	0	0
	Com_1121_pos	0.00156	0.998441	0	0	0	0
	Com_2705_neg	0.00159	0.998408	0	Fatty Acyls	Fatty acyl glycosides	Fatty acyl glycosides of mono- and disaccharides
	Com_2409_pos	0.00166	0.99834	Benzenoids	Phenols	Methoxyphenols	Methoxyphenols
	Com_1099_pos	0.00192	0.998083	Organic oxygen compounds	Organooxygen compounds	Carbohydrates and carbohydrate conjugates	Phenolic glycosides
	Com_1754_pos	0.00202	0.997983	Organic acids and derivatives	Carboxylic acids and derivatives	Amino acids, peptides, and analogues	L-alpha-amino acids
	Com_2984_pos	0.00204	0.997959	Phenylpropanoids and polyketides	Flavonoids	O-methylated flavonoids	7-O-methylated flavonoids
	Com_15838_pos	0.00212	0.99788	Organoheterocyclic compounds	Lactones	Gamma butyrolactones	Gamma butyrolactones
	Com_8308_pos	0.00214	0.997858	Phenylpropanoids and polyketides	Linear 1,3-diarylpropanoids	Chalcones and dihydrochalcones	2'-Hydroxychalcones
	Com_241_pos	0.00227	0.997731	0	0	0	0
	Com_9495_pos	0.00227	0.997725	Nucleosides, nucleotides, and analogues	Purine nucleotides	Purine ribonucleotides	Purine ribonucleoside monophosphates
	Com_4785_pos	0.00239	0.997614	0	0	0	0
	Com_1798_pos	0.0024	0.997597	0	0	0	0
	Com_2882_pos	0.00247	0.997534	Lipids and lipid-like molecules	Prenol lipids	Diterpenoids	Tanshinones, isotanshinones, and derivatives
	Com_163_neg	0.0025	0.997499	0	Organooxygen compounds	Carbohydrates and carbohydrate conjugates	Sugar acids and derivatives
	Com_487_neg	0.00267	0.997332	0	Flavonoids	Flavonoid glycosides	Flavonoid-7-O-glycosides
	Com_9334_pos	0.00267	0.997328	Phenylpropanoids and polyketides	Flavonoids	O-methylated flavonoids	6-O-methylated flavonoids
	Com_1114_pos	0.00271	0.997294	Organoheterocyclic compounds	Indoles and derivatives	Tryptamines and derivatives	Serotonins
	Com_4888_neg	0.00275	0.997253	0	Prenol lipids	Terpene glycosides	Triterpene saponins
	Com_9869_neg	0.00275	0.997245	0	Organic phosphoric acids and derivatives	Phosphate esters	Monoalkyl phosphates
	Com_2289_neg	0.00294	0.997063	0	0	0	0
	Com_2621_pos	0.003	0.997	Phenylpropanoids and polyketides	Tannins	Hydrolyzable tannins	Hydrolyzable tannins
	Com_551_pos	0.00311	0.996885	0	0	0	0
	Com_6768_neg	0.0032	0.996796	0	0	0	0
	Com_2067_pos	0.00332	0.996679	0	0	0	0
	Com_6084_pos	0.00342	0.996583	Organic acids and derivatives	Carboxylic acids and derivatives	Amino acids, peptides, and analogues	Alpha amino acids
	Com_2309_pos	0.00363	0.996374	0	0	0	0
	Com_858_neg	0.0037	0.996302	0	0	0	0
	Com_17133_pos	0.00383	0.996174	Nucleosides, nucleotides, and analogues	5'-deoxyribonucleosides	5'-deoxy-5'-thionucleosides	5'-deoxy-5'-thionucleosides
	Com_982_pos	0.00395	0.996046	Organoheterocyclic compounds	Benzopyrans	Not available	Benzopyrans
	Com_3637_neg	0.00402	0.99598	0	Fatty Acyls	Fatty acids and conjugates	Hydroxy fatty acids
	Com_1213_pos	0.00417	0.995826	0	0	0	0
	Com_1966_pos	0.00422	0.995777	Phenylpropanoids and polyketides	Cinnamaldehydes	Not available	Cinnamaldehydes
	Com_9845_neg	0.00449	0.99551	0	Prenol lipids	Triterpenoids	Triterpenoids
	Com_3122_neg	0.0045	0.995496	0	Flavonoids	Flavonoid glycosides	Flavonoid-7-O-glycosides
	Com_8443_pos	0.00452	0.995481	0	0	0	0
	Com_4776_pos	0.00461	0.995395	Organic oxygen compounds	Organooxygen compounds	Carbonyl compounds	Cyclic ketones
	Com_2392_neg	0.00463	0.995367	0	0	0	0
	Com_7606_pos	0.00464	0.995364	Lipids and lipid-like molecules	Fatty Acyls	Fatty amides	N-acyl amines
	Com_1347_neg	0.00486	0.995143	0	Organooxygen compounds	Carbohydrates and carbohydrate conjugates	Sugar alcohols
	Com_1311_pos	0.00488	0.995117	Phenylpropanoids and polyketides	Flavonoids	Flavonoid glycosides	Flavonoid O-glycosides
	Com_14094_pos	0.00501	0.994992	Nucleosides, nucleotides, and analogues	Flavin nucleotides	Not available	Flavin nucleotides
	Com_1998_pos	0.00507	0.99493	Organoheterocyclic compounds	Diazines	Pyrimidines and pyrimidine derivatives	Hydroxypyrimidines
	Com_16462_pos	0.0054	0.994596	Organoheterocyclic compounds	Diazanaphthalenes	Benzodiazines	Quinazolines
	Com_12721_neg	0.00559	0.99441	0	Flavonoids	Flavonoid glycosides	Flavonoid-3-O-glycosides
	Com_2983_neg	0.00575	0.994253	0	Lignan lactones	Podophyllotoxins	Podophyllotoxins
	Com_6282_pos	0.00576	0.994239	Lipids and lipid-like molecules	Prenol lipids	Triterpenoids	Triterpenoids
	Com_1309_neg	0.00632	0.993684	0	Organooxygen compounds	Carbohydrates and carbohydrate conjugates	Phenolic glycosides
	Com_767_pos	0.00642	0.993581	Phenylpropanoids and polyketides	Flavonoids	Flavonoid glycosides	Flavonoid-7-O-glycosides
	Com_1071_neg	0.00677	0.993228	0	Organooxygen compounds	Carbohydrates and carbohydrate conjugates	Gluconolactones
	Com_409_pos	0.00696	0.993039	Phenylpropanoids and polyketides	Flavonoids	Flavans	Epigallocatechins
	Com_5778_neg	0.00728	0.992717	0	Organooxygen compounds	Carbohydrates and carbohydrate conjugates	Oligosaccharides
	Com_1578_pos	0.00729	0.992706	Lipids and lipid-like molecules	Fatty Acyls	Fatty acids and conjugates	Long-chain fatty acids
	Com_7015_pos	0.00746	0.99254	0	0	0	0
	Com_4120_pos	0.00757	0.992432	Lipids and lipid-like molecules	Glycerophospholipids	Glycerophosphoethanolamines	2-acyl-sn-glycero-3-phosphoethanolamines
	Com_337_pos	0.00766	0.992341	0	0	0	0
	Com_2584_neg	0.00768	0.992323	0	Prenol lipids	Triterpenoids	Triterpenoids
	Com_4357_pos	0.00793	0.992073	Lipids and lipid-like molecules	Fatty Acyls	Fatty acids and conjugates	Very long-chain fatty acids
	Com_3281_pos	0.0081	0.991897	0	0	0	0
	Com_6969_neg	0.0084	0.991596	0	Prenol lipids	Triterpenoids	Triterpenoids
	Com_4306_pos	0.00855	0.991449	Phenylpropanoids and polyketides	Diarylheptanoids	Linear diarylheptanoids	Linear diarylheptanoids
	Com_10559_pos	0.00888	0.991119	0	0	0	0
	Com_2710_neg	0.00937	0.990625	0	Benzopyrans	1-benzopyrans	Furanochromones
	Com_8294_neg	0.00951	0.990485	0	Organooxygen compounds	Carbohydrates and carbohydrate conjugates	O-glycosyl compounds
	Com_6388_neg	0.00957	0.990434	0	None	None	None
	Com_11041_neg	0.00975	0.990245	0	Carboxylic acids and derivatives	Amino acids, peptides, and analogues	L-alpha-amino acids
KANMB	Com_1124_neg	0.00218451	0.997815	Organic acids and derivatives	Carboxylic acids and derivatives	Amino acids, peptides, and analogues	D-alpha-amino acids
	Com_1149_neg	0.00218451	0.997815	Phenylpropanoids and polyketides	Cinnamic acids and derivatives	Hydroxycinnamic acids and derivatives	Hydroxycinnamic acids
	Com_890_neg	0.00218451	0.997815	0	0	0	0
	Com_993_neg	0.00218451	0.997815	0	0	0	0
	Com_1192_neg	0.00218451	0.997815	Phenylpropanoids and polyketides	Flavonoids	Flavonoid glycosides	Flavonoid-7-O-glucuronides
	Com_1731_neg	0.00218451	0.997815	Lipids and lipid-like molecules	Steroids and steroid derivatives	Sulfated steroids	Sulfated steroids
	Com_4328_neg	0.00218451	0.997815	Organic acids and derivatives	Carboxylic acids and derivatives	Amino acids, peptides, and analogues	Serine and derivatives
	Com_112_neg	0.00218451	0.997815	Lipids and lipid-like molecules	Fatty Acyls	Lineolic acids and derivatives	Lineolic acids and derivatives
	Com_1613_neg	0.00218451	0.997815	0	0	0	0
	Com_562_neg	0.00218451	0.997815	Lipids and lipid-like molecules	Prenol lipids	Terpene glycosides	Iridoid O-glycosides
	Com_1340_neg	0.00218451	0.997815	Lipids and lipid-like molecules	Prenol lipids	Terpene glycosides	Iridoid O-glycosides
	Com_6768_neg	0.00218451	0.997815	0	0	0	0
	Com_807_neg	0.00218451	0.997815	Organic oxygen compounds	Organooxygen compounds	Carbohydrates and carbohydrate conjugates	Phenolic glycosides
	Com_36_pos	0.00218451	0.997815	Organoheterocyclic compounds	Quinolines and derivatives	Not available	Quinolines and derivatives
	Com_139_pos	0.00218451	0.997815	Lipids and lipid-like molecules	Fatty Acyls	Eicosanoids	Prostaglandins and related compounds
	Com_280_pos	0.00218451	0.997815	0	0	0	0
	Com_288_pos	0.00218451	0.997815	Organoheterocyclic compounds	Indoles and derivatives	Pyridoindoles	Beta carbolines
	Com_418_pos	0.00218451	0.997815	0	0	0	0
	Com_584_pos	0.00218451	0.997815	Phenylpropanoids and polyketides	Coumarins and derivatives	Hydroxycoumarins	7-hydroxycoumarins
	Com_956_pos	0.00218451	0.997815	Organoheterocyclic compounds	Indoles and derivatives	Indolyl carboxylic acids and derivatives	Indole-3-acetic acid derivatives
	Com_1114_pos	0.00218451	0.997815	Organoheterocyclic compounds	Indoles and derivatives	Tryptamines and derivatives	Serotonins
	Com_1148_pos	0.00218451	0.997815	Organic acids and derivatives	Carboxylic acids and derivatives	Amino acids, peptides, and analogues	Dipeptides
	Com_1193_pos	0.00218451	0.997815	0	0	0	0
	Com_1202_pos	0.00218451	0.997815	None	None	None	None
	Com_1383_pos	0.00218451	0.997815	Benzenoids	Benzene and substituted derivatives	Benzoyl derivatives	Benzoyl derivatives
	Com_1522_pos	0.00218451	0.997815	Lipids and lipid-like molecules	Fatty Acyls	Lineolic acids and derivatives	Jasmonic acids
	Com_1527_pos	0.00218451	0.997815	Organic acids and derivatives	Carboxylic acids and derivatives	Amino acids, peptides, and analogues	Cysteine and derivatives
	Com_1981_pos	0.00218451	0.997815	Lipids and lipid-like molecules	Fatty Acyls	Fatty acyl glycosides	Fatty acyl glycosides of mono- and disaccharides
	Com_2079_pos	0.00218451	0.997815	0	0	0	0
	Com_2309_pos	0.00218451	0.997815	0	0	0	0
	Com_2359_pos	0.00218451	0.997815	Organoheterocyclic compounds	Indoles and derivatives	Indoles	Indoles
	Com_2409_pos	0.00218451	0.997815	Benzenoids	Phenols	Methoxyphenols	Methoxyphenols
	Com_2531_pos	0.00218451	0.997815	Phenylpropanoids and polyketides	Tetracyclines	Not available	Tetracyclines
	Com_2581_pos	0.00218451	0.997815	Lipids and lipid-like molecules	Prenol lipids	Sesquiterpenoids	Sesquiterpenoids
	Com_2826_pos	0.00218451	0.997815	Nucleosides, nucleotides, and analogues	5'-deoxyribonucleosides	5'-deoxy-5'-thionucleosides	5'-deoxy-5'-thionucleosides
	Com_2882_pos	0.00218451	0.997815	Lipids and lipid-like molecules	Prenol lipids	Diterpenoids	Tanshinones, isotanshinones, and derivatives
	Com_3361_pos	0.00218451	0.997815	Nucleosides, nucleotides, and analogues	(5'-&gt;5')-dinucleotides	Not available	(5'-&gt;5')-dinucleotides
	Com_4362_pos	0.00218451	0.997815	Benzenoids	Benzene and substituted derivatives	Benzoic acids and derivatives	Aminobenzoic acids
	Com_11149_pos	0.00218451	0.997815	0	0	0	0
	Com_15466_pos	0.00218451	0.997815	0	0	0	0
	Com_241_pos	0.00218451	0.997815	0	0	0	0
	Com_370_pos	0.00218451	0.997815	0	0	0	0
	Com_810_pos	0.00218451	0.997815	Phenylpropanoids and polyketides	Flavonoids	O-methylated flavonoids	8-O-methylated flavonoids
	Com_1277_pos	0.00218451	0.997815	0	0	0	0
	Com_2621_pos	0.00218451	0.997815	Phenylpropanoids and polyketides	Tannins	Hydrolyzable tannins	Hydrolyzable tannins
	Com_3874_pos	0.00218451	0.997815	0	0	0	0
	Com_2181_neg	0.00218463	0.997815	Organic acids and derivatives	Keto acids and derivatives	Medium-chain keto acids and derivatives	Medium-chain keto acids and derivatives
	Com_2705_neg	0.00218463	0.997815	Lipids and lipid-like molecules	Fatty Acyls	Fatty acyl glycosides	Fatty acyl glycosides of mono- and disaccharides
	Com_6376_neg	0.00218463	0.997815	Phenylpropanoids and polyketides	Isoflavonoids	Coumestans	Coumestans
	Com_380_pos	0.00218463	0.997815	Alkaloids and derivatives	Not available	Not available	Alkaloids and derivatives
	Com_585_pos	0.00218463	0.997815	Organic acids and derivatives	Carboxylic acids and derivatives	Amino acids, peptides, and analogues	Alpha amino acids and derivatives
	Com_1966_pos	0.00218463	0.997815	Phenylpropanoids and polyketides	Cinnamaldehydes	Not available	Cinnamaldehydes
	Com_2825_pos	0.00218463	0.997815	Benzenoids	Benzene and substituted derivatives	Not available	Benzene and substituted derivatives
	Com_360_pos	0.00218463	0.997815	Organic acids and derivatives	Carboxylic acids and derivatives	Amino acids, peptides, and analogues	Peptides
	Com_2_pos	0.00218463	0.997815	Organic oxygen compounds	Organooxygen compounds	Carbohydrates and carbohydrate conjugates	O-glycosyl compounds
	Com_27_pos	0.00218463	0.997815	Lipids and lipid-like molecules	Fatty Acyls	Eicosanoids	Prostaglandins and related compounds
	Com_29_pos	0.00218463	0.997815	0	0	0	0
	Com_39_pos	0.00218463	0.997815	Lipids and lipid-like molecules	Glycerolipids	Monoradylglycerols	Monoacylglycerols
	Com_45_pos	0.00218463	0.997815	0	0	0	0
	Com_78_pos	0.00218463	0.997815	Organoheterocyclic compounds	Indoles and derivatives	Indoles	Indoles
	Com_112_pos	0.00218463	0.997815	0	0	0	0
	Com_343_pos	0.00218463	0.997815	Organoheterocyclic compounds	Indolizidines	Not available	Indolizidines
	Com_349_pos	0.00218463	0.997815	Lipids and lipid-like molecules	Fatty Acyls	Fatty acids and conjugates	Long-chain fatty acids
	Com_409_pos	0.00218463	0.997815	Phenylpropanoids and polyketides	Flavonoids	Flavans	Epigallocatechins
	Com_524_pos	0.00218463	0.997815	Lignans, neolignans and related compounds	Lignan glycosides	Not available	Lignan glycosides
	Com_551_pos	0.00218463	0.997815	0	0	0	0
	Com_949_pos	0.00218463	0.997815	0	0	0	0
	Com_982_pos	0.00218463	0.997815	Organoheterocyclic compounds	Benzopyrans	Not available	Benzopyrans
	Com_1041_pos	0.00218463	0.997815	Alkaloids and derivatives	Phthalide isoquinolines	Not available	Phthalide isoquinolines
	Com_1099_pos	0.00218463	0.997815	Organic oxygen compounds	Organooxygen compounds	Carbohydrates and carbohydrate conjugates	Phenolic glycosides
	Com_1107_pos	0.00218463	0.997815	0	0	0	0
	Com_1121_pos	0.00218463	0.997815	0	0	0	0
	Com_1213_pos	0.00218463	0.997815	0	0	0	0
	Com_1434_pos	0.00218463	0.997815	Phenylpropanoids and polyketides	Flavonoids	O-methylated flavonoids	3'-O-methylated flavonoids
	Com_1490_pos	0.00218463	0.997815	None	None	None	None
	Com_1494_pos	0.00218463	0.997815	Phenylpropanoids and polyketides	Coumarins and derivatives	Furanocoumarins	Difurocoumarolactones
	Com_1754_pos	0.00218463	0.997815	Organic acids and derivatives	Carboxylic acids and derivatives	Amino acids, peptides, and analogues	L-alpha-amino acids
	Com_1798_pos	0.00218463	0.997815	0	0	0	0
	Com_1924_pos	0.00218463	0.997815	Lipids and lipid-like molecules	Endocannabinoids	Not available	Endocannabinoids
	Com_1998_pos	0.00218463	0.997815	Organoheterocyclic compounds	Diazines	Pyrimidines and pyrimidine derivatives	Hydroxypyrimidines
	Com_2060_pos	0.00218463	0.997815	0	0	0	0
	Com_2067_pos	0.00218463	0.997815	0	0	0	0
	Com_2230_pos	0.00218463	0.997815	Organic acids and derivatives	Carboxylic acids and derivatives	Amino acids, peptides, and analogues	L-alpha-amino acids
	Com_2379_pos	0.00218463	0.997815	0	0	0	0
	Com_3048_pos	0.00218463	0.997815	Organoheterocyclic compounds	Benzodiazepines	1,4-benzodiazepines	1,2,4-triazolo[4,3-a][1,4]benzodiazepines
	Com_3402_pos	0.00218463	0.997815	Organoheterocyclic compounds	Tetrapyrroles and derivatives	Bilirubins	Bilirubins
	Com_3412_pos	0.00218463	0.997815	Lipids and lipid-like molecules	Fatty Acyls	Fatty acid esters	Fatty acid esters
	Com_3563_pos	0.00218463	0.997815	Organoheterocyclic compounds	Isobenzofurans	Not available	Isobenzofurans
	Com_3666_pos	0.00218463	0.997815	0	0	0	0
	Com_3759_pos	0.00218463	0.997815	0	0	0	0
	Com_3764_pos	0.00218463	0.997815	Benzenoids	Benzene and substituted derivatives	Phenethylamines	Phenethylamines
	Com_3813_pos	0.00218463	0.997815	Lipids and lipid-like molecules	Prenol lipids	Sesquiterpenoids	Sesquiterpenoids
	Com_4118_pos	0.00218463	0.997815	Lipids and lipid-like molecules	Glycerophospholipids	Glycerophosphates	Monoalkylglycerophosphates
	Com_4120_pos	0.00218463	0.997815	Lipids and lipid-like molecules	Glycerophospholipids	Glycerophosphoethanolamines	2-acyl-sn-glycero-3-phosphoethanolamines
	Com_4776_pos	0.00218463	0.997815	Organic oxygen compounds	Organooxygen compounds	Carbonyl compounds	Cyclic ketones
	Com_4785_pos	0.00218463	0.997815	0	0	0	0
	Com_4815_pos	0.00218463	0.997815	Lipids and lipid-like molecules	Steroids and steroid derivatives	Androstane steroids	Androgens and derivatives
	Com_5093_pos	0.00218463	0.997815	Organic oxygen compounds	Organooxygen compounds	Carbonyl compounds	Cyclohexenones
	Com_5128_pos	0.00218463	0.997815	Organic oxygen compounds	Organooxygen compounds	Carbohydrates and carbohydrate conjugates	Sugar acids and derivatives
	Com_5296_pos	0.00218463	0.997815	0	0	0	0
	Com_5717_pos	0.00218463	0.997815	0	0	0	0
	Com_6282_pos	0.00218463	0.997815	Lipids and lipid-like molecules	Prenol lipids	Triterpenoids	Triterpenoids
	Com_6348_pos	0.00218463	0.997815	0	0	0	0
	Com_6564_pos	0.00218463	0.997815	Lipids and lipid-like molecules	Fatty Acyls	Lineolic acids and derivatives	Lineolic acids and derivatives
	Com_6736_pos	0.00218463	0.997815	Lipids and lipid-like molecules	Prenol lipids	Quinone and hydroquinone lipids	Vitamin K compounds
	Com_7015_pos	0.00218463	0.997815	0	0	0	0
	Com_7187_pos	0.00218463	0.997815	Organic acids and derivatives	Carboxylic acids and derivatives	Amino acids, peptides, and analogues	Gamma amino acids and derivatives
	Com_7262_pos	0.00218463	0.997815	Benzenoids	Phenol esters	Not available	Phenol esters
	Com_7434_pos	0.00218463	0.997815	Nucleosides, nucleotides, and analogues	Purine nucleosides	Not available	Purine nucleosides
	Com_8308_pos	0.00218463	0.997815	Phenylpropanoids and polyketides	Linear 1,3-diarylpropanoids	Chalcones and dihydrochalcones	2'-Hydroxychalcones
	Com_8443_pos	0.00218463	0.997815	0	0	0	0
	Com_8820_pos	0.00218463	0.997815	Lipids and lipid-like molecules	Prenol lipids	Monoterpenoids	Menthane monoterpenoids
	Com_9363_pos	0.00218463	0.997815	Phenylpropanoids and polyketides	Flavonoids	Flavonoid glycosides	Flavonoid-3-O-glycosides
	Com_11032_pos	0.00218463	0.997815	Nucleosides, nucleotides, and analogues	Pyrimidine nucleotides	Pyrimidine nucleotide sugars	Pyrimidine nucleotide sugars
	Com_11357_pos	0.00218463	0.997815	Lipids and lipid-like molecules	Prenol lipids	Sesquiterpenoids	Guaianes
	Com_11563_pos	0.00218463	0.997815	0	0	0	0
	Com_12685_pos	0.00218463	0.997815	Lipids and lipid-like molecules	Steroids and steroid derivatives	Steroidal glycosides	Steroidal saponins
	Com_15838_pos	0.00218463	0.997815	Organoheterocyclic compounds	Lactones	Gamma butyrolactones	Gamma butyrolactones
	Com_16462_pos	0.00218463	0.997815	Organoheterocyclic compounds	Diazanaphthalenes	Benzodiazines	Quinazolines
	Com_17133_pos	0.00218463	0.997815	Nucleosides, nucleotides, and analogues	5'-deoxyribonucleosides	5'-deoxy-5'-thionucleosides	5'-deoxy-5'-thionucleosides
	Com_28_pos	0.00218463	0.997815	Lipids and lipid-like molecules	Fatty Acyls	Lineolic acids and derivatives	Lineolic acids and derivatives
	Com_46_pos	0.00218463	0.997815	0	0	0	0
	Com_120_pos	0.00218463	0.997815	0	0	0	0
	Com_158_pos	0.00218463	0.997815	Lignans, neolignans and related compounds	Lignan glycosides	Not available	Lignan glycosides
	Com_337_pos	0.00218463	0.997815	0	0	0	0
	Com_344_pos	0.00218463	0.997815	Phenylpropanoids and polyketides	Cinnamic acids and derivatives	Hydroxycinnamic acids and derivatives	Coumaric acids and derivatives
	Com_381_pos	0.00218463	0.997815	0	0	0	0
	Com_533_pos	0.00218463	0.997815	Phenylpropanoids and polyketides	Flavonoids	Flavonoid glycosides	Flavonoid-7-O-glycosides
	Com_767_pos	0.00218463	0.997815	Phenylpropanoids and polyketides	Flavonoids	Flavonoid glycosides	Flavonoid-7-O-glycosides
	Com_1142_pos	0.00218463	0.997815	Lipids and lipid-like molecules	Prenol lipids	Triterpenoids	Triterpenoids
	Com_3027_pos	0.00218463	0.997815	Organic acids and derivatives	Carboxylic acids and derivatives	Amino acids, peptides, and analogues	Proline and derivatives
	Com_5739_pos	0.00218463	0.997815	Organoheterocyclic compounds	Lactones	Gamma butyrolactones	Gamma butyrolactones
	Com_6084_pos	0.00218463	0.997815	Organic acids and derivatives	Carboxylic acids and derivatives	Amino acids, peptides, and analogues	Alpha amino acids
	Com_9641_pos	0.00218463	0.997815	Lipids and lipid-like molecules	Prenol lipids	Triterpenoids	Triterpenoids
	Com_329_neg	0.00218475	0.997815	Organic oxygen compounds	Organooxygen compounds	Carbohydrates and carbohydrate conjugates	O-glycosyl compounds
	Com_1365_neg	0.00218475	0.997815	Organic oxygen compounds	Organooxygen compounds	Carbohydrates and carbohydrate conjugates	O-glycosyl compounds
	Com_47_pos	0.00218475	0.997815	Organic acids and derivatives	Carboxylic acids and derivatives	Amino acids, peptides, and analogues	L-alpha-amino acids
	Com_316_pos	0.00218475	0.997815	0	0	0	0
	Com_358_pos	0.00218475	0.997815	0	0	0	0
	Com_722_pos	0.00218475	0.997815	Lipids and lipid-like molecules	Fatty Acyls	Lineolic acids and derivatives	Lineolic acids and derivatives
	Com_1014_pos	0.00218475	0.997815	Lipids and lipid-like molecules	Prenol lipids	Terpene glycosides	Triterpene saponins
	Com_2019_pos	0.00218475	0.997815	0	0	0	0
	Com_2052_pos	0.00218475	0.997815	Phenylpropanoids and polyketides	Homoisoflavonoids	Homoisoflavones	Homoisoflavones
	Com_2966_pos	0.00218475	0.997815	Lipids and lipid-like molecules	Steroids and steroid derivatives	Estrane steroids	Estrogens and derivatives
	Com_3184_pos	0.00218475	0.997815	Organic oxygen compounds	Organooxygen compounds	Carbohydrates and carbohydrate conjugates	N-acylneuraminic acids
	Com_3242_pos	0.00218475	0.997815	Lignans, neolignans and related compounds	Furanoid lignans	Tetrahydrofuran lignans	Dibenzylbutyrolactone lignans
	Com_3358_pos	0.00218475	0.997815	0	0	0	0
	Com_4987_pos	0.00218475	0.997815	0	0	0	0
	Com_5201_pos	0.00218475	0.997815	Lipids and lipid-like molecules	Prenol lipids	Sesquiterpenoids	Abscisic acids and derivatives
	Com_6169_pos	0.00218475	0.997815	Organic oxygen compounds	Organooxygen compounds	Carbohydrates and carbohydrate conjugates	Glycosylamines
	Com_7638_pos	0.00218475	0.997815	Organoheterocyclic compounds	Azolidines	Imidazolidines	Phenylhydantoins
	Com_8024_pos	0.00218475	0.997815	Lignans, neolignans and related compounds	Not available	Not available	Lignans, neolignans and related compounds
	Com_8119_pos	0.00218475	0.997815	Phenylpropanoids and polyketides	Tannins	Hydrolyzable tannins	Hydrolyzable tannins
	Com_8188_pos	0.00218475	0.997815	Phenylpropanoids and polyketides	Saxitoxins, gonyautoxins, and derivatives	Not available	Saxitoxins, gonyautoxins, and derivatives
	Com_8488_pos	0.00218475	0.997815	Lipids and lipid-like molecules	Prenol lipids	Triterpenoids	Triterpenoids
	Com_11018_pos	0.00218475	0.997815	Lipids and lipid-like molecules	Prenol lipids	Triterpenoids	Triterpenoids
	Com_14094_pos	0.00218475	0.997815	Nucleosides, nucleotides, and analogues	Flavin nucleotides	Not available	Flavin nucleotides
	Com_493_pos	0.00218475	0.997815	0	0	0	0
	Com_996_pos	0.00218475	0.997815	Nucleosides, nucleotides, and analogues	Purine nucleosides	Not available	Purine nucleosides
	Com_1571_pos	0.00218475	0.997815	Lipids and lipid-like molecules	Fatty Acyls	Fatty acids and conjugates	Medium-chain fatty acids
	Com_2303_pos	0.00218475	0.997815	Lipids and lipid-like molecules	Prenol lipids	Terpene lactones	Ginkgolides and bilobalides
	Com_4121_pos	0.00218475	0.997815	Phenylpropanoids and polyketides	Cinnamic acids and derivatives	Hydroxycinnamic acids and derivatives	Coumaric acids and derivatives
	Com_5091_pos	0.00218475	0.997815	Organic oxygen compounds	Organooxygen compounds	Carbonyl compounds	Alkyl-phenylketones
	Com_1249_neg	0.00218487	0.997815	Organic acids and derivatives	Carboxylic acids and derivatives	Amino acids, peptides, and analogues	Asparagine and derivatives
	Com_343_neg	0.00218487	0.997815	Lipids and lipid-like molecules	Fatty Acyls	Eicosanoids	Prostaglandins and related compounds
	Com_4893_neg	0.00218487	0.997815	Lipids and lipid-like molecules	Fatty Acyls	Fatty acids and conjugates	Medium-chain fatty acids
	Com_6659_neg	0.00218487	0.997815	Phenylpropanoids and polyketides	Flavonoids	Flavones	Flavonols
	Com_11323_neg	0.00218487	0.997815	Alkaloids and derivatives	Ibogan-type alkaloids	Not available	Ibogan-type alkaloids
	Com_12721_neg	0.00218487	0.997815	Phenylpropanoids and polyketides	Flavonoids	Flavonoid glycosides	Flavonoid-3-O-glycosides
	Com_733_neg	0.00218487	0.997815	Lipids and lipid-like molecules	Prenol lipids	Terpene glycosides	Iridoid O-glycosides
	Com_5586_neg	0.00218499	0.997815	Phenylpropanoids and polyketides	Flavonoids	Flavonoid glycosides	Flavonoid-3-O-glycosides
	Com_1015_neg	0.00218499	0.997815	Benzenoids	Benzene and substituted derivatives	Benzoic acids and derivatives	Galloyl esters
	Com_3153_neg	0.00218523	0.997815	Organic acids and derivatives	Carboxylic acids and derivatives	Amino acids, peptides, and analogues	Histidine and derivatives
	Com_385_neg	0.00218523	0.997815	Lipids and lipid-like molecules	Fatty Acyls	Fatty acids and conjugates	Long-chain fatty acids
	Com_6767_pos	0.00218534	0.997815	0	0	0	0
	Com_14050_pos	0.00218534	0.997815	Lipids and lipid-like molecules	Prenol lipids	Triterpenoids	Triterpenoids
	Com_2180_neg	0.00218546	0.997815	Organic oxygen compounds	Organooxygen compounds	Carbohydrates and carbohydrate conjugates	Gluconolactones
	Com_2215_neg	0.00218558	0.997814	Organic oxygen compounds	Organooxygen compounds	Carbohydrates and carbohydrate conjugates	Sugar alcohols
	Com_11222_pos	0.00218558	0.997814	Lipids and lipid-like molecules	Fatty Acyls	Lineolic acids and derivatives	Lineolic acids and derivatives
	Com_290_neg	0.00218582	0.997814	Organic oxygen compounds	Organooxygen compounds	Carbohydrates and carbohydrate conjugates	Sugar acids and derivatives
	Com_4319_pos	0.00218582	0.997814	Organoheterocyclic compounds	Benzopyrans	1-benzopyrans	Xanthones
	Com_11775_neg	0.00218618	0.997814	Lipids and lipid-like molecules	Prenol lipids	Triterpenoids	Triterpenoids
	Com_4357_pos	0.00218666	0.997813	Lipids and lipid-like molecules	Fatty Acyls	Fatty acids and conjugates	Very long-chain fatty acids
	Com_1714_neg	0.00218678	0.997813	Organic oxygen compounds	Organooxygen compounds	Carbohydrates and carbohydrate conjugates	Phenolic glycosides
	Com_2289_neg	0.00218678	0.997813	0	0	0	0
	Com_1116_neg	0.00218725	0.997813	Lipids and lipid-like molecules	Fatty Acyls	Fatty acids and conjugates	Medium-chain fatty acids
	Com_327_neg	0.00218785	0.997812	Phenylpropanoids and polyketides	Flavonoids	O-methylated flavonoids	8-O-methylated flavonoids
	Com_9334_pos	0.00218898	0.997811	Phenylpropanoids and polyketides	Flavonoids	O-methylated flavonoids	6-O-methylated flavonoids
	Com_2984_pos	0.00219017	0.99781	Phenylpropanoids and polyketides	Flavonoids	O-methylated flavonoids	7-O-methylated flavonoids
	Com_16480_pos	0.00219101	0.997809	0	0	0	0
	Com_1683_pos	0.00219125	0.997809	0	0	0	0
	Com_228_neg	0.00219518	0.997805	Lipids and lipid-like molecules	Glycerolipids	Glycosylglycerols	1-acyl-3-O-beta-D-digalactosyl-sn-glycerols
	Com_4306_pos	0.00219589	0.997804	Phenylpropanoids and polyketides	Diarylheptanoids	Linear diarylheptanoids	Linear diarylheptanoids
	Com_9093_pos	0.00219721	0.997803	Lipids and lipid-like molecules	Prenol lipids	Triterpenoids	Triterpenoids
	Com_9845_neg	0.00219899	0.997801	Lipids and lipid-like molecules	Prenol lipids	Triterpenoids	Triterpenoids
	Com_3637_neg	0.00221664	0.997783	Lipids and lipid-like molecules	Fatty Acyls	Fatty acids and conjugates	Hydroxy fatty acids
	Com_9364_neg	0.00221676	0.997783	Lipids and lipid-like molecules	Prenol lipids	Triterpenoids	Triterpenoids
	Com_2041_neg	0.00221831	0.997782	Lipids and lipid-like molecules	Fatty Acyls	Eicosanoids	Prostaglandins and related compounds
	Com_10978_neg	0.00222844	0.997772	Lipids and lipid-like molecules	Prenol lipids	Triterpenoids	Triterpenoids
	Com_9495_pos	0.00223219	0.997768	Nucleosides, nucleotides, and analogues	Purine nucleotides	Purine ribonucleotides	Purine ribonucleoside monophosphates
	Com_9869_neg	0.00223255	0.997767	Organic acids and derivatives	Organic phosphoric acids and derivatives	Phosphate esters	Monoalkyl phosphates
	Com_11041_neg	0.00224739	0.997753	Organic acids and derivatives	Carboxylic acids and derivatives	Amino acids, peptides, and analogues	L-alpha-amino acids
	Com_893_neg	0.00225842	0.997742	Lipids and lipid-like molecules	Steroids and steroid derivatives	Sulfated steroids	Sulfated steroids
	Com_2067_neg	0.00226259	0.997737	Organic acids and derivatives	Carboxylic acids and derivatives	Amino acids, peptides, and analogues	Aspartic acid and derivatives
	Com_1311_pos	0.00226873	0.997731	Phenylpropanoids and polyketides	Flavonoids	Flavonoid glycosides	Flavonoid O-glycosides
	Com_1677_neg	0.00228041	0.99772	Lipids and lipid-like molecules	Steroids and steroid derivatives	Hydroxysteroids	21-hydroxysteroids
	Com_2155_neg	0.00229782	0.997702	Phenylpropanoids and polyketides	Flavonoids	Flavonoid glycosides	Flavonoid O-glycosides
	Com_487_neg	0.00234258	0.997657	Phenylpropanoids and polyketides	Flavonoids	Flavonoid glycosides	Flavonoid-7-O-glycosides
	Com_5479_neg	0.00235063	0.997649	0	0	0	0
	Com_12571_pos	0.00251043	0.99749	0	0	0	0
	Com_6422_pos	0.00252253	0.997478	Lipids and lipid-like molecules	Glycerolipids	Monoradylglycerols	1-monoacylglycerols
	Com_1479_pos	0.00254422	0.997456	0	0	0	0
	Com_68_neg	0.0025453	0.997455	Lipids and lipid-like molecules	Fatty Acyls	Lineolic acids and derivatives	Lineolic acids and derivatives
	Com_7767_pos	0.0025726	0.997427	Benzenoids	Benzene and substituted derivatives	Benzoic acids and derivatives	Gallic acid and derivatives
	Com_12273_neg	0.00262666	0.997373	Lipids and lipid-like molecules	Prenol lipids	Triterpenoids	Triterpenoids
	Com_5379_neg	0.00269944	0.997301	Organic oxygen compounds	Organooxygen compounds	Carbohydrates and carbohydrate conjugates	O-glycosyl compounds
	Com_6229_pos	0.00275409	0.997246	Lipids and lipid-like molecules	Prenol lipids	Quinone and hydroquinone lipids	Vitamin K compounds
	Com_9366_neg	0.0028677	0.997132	Phenylpropanoids and polyketides	Stilbenes	Not available	Stilbenes
	Com_6228_pos	0.00290525	0.997095	Organoheterocyclic compounds	Dioxanes	1,4-dioxanes	1,4-dioxanes
	Com_6533_pos	0.00295407	0.997046	0	0	0	0
	Com_9924_neg	0.00298989	0.99701	Nucleosides, nucleotides, and analogues	Purine nucleotides	Purine ribonucleotides	Purine ribonucleoside diphosphates
	Com_3122_neg	0.00477725	0.995223	Phenylpropanoids and polyketides	Flavonoids	Flavonoid glycosides	Flavonoid-7-O-glycosides
	Com_2392_neg	0.00696927	0.993031	0	0	0	0
	Com_767_neg	0.00754297	0.992457	Benzenoids	Benzene and substituted derivatives	Benzoic acids and derivatives	Benzoic acid esters
	Com_978_neg	0.00773656	0.992263	Organic acids and derivatives	Carboxylic acids and derivatives	Dicarboxylic acids and derivatives	Dicarboxylic acids and derivatives
	Com_1066_neg	0.00892049	0.99108	Benzenoids	Anthracenes	Anthraquinones	Hydroxyanthraquinones
GBDT	Com_1014_pos	5.4e-06	0.999995	Lipids and lipid-like molecules	Prenol lipids	Terpene glycosides	Triterpene saponins
	Com_1041_pos	1.4e-06	0.999999	Alkaloids and derivatives	Phthalide isoquinolines	Not available	Phthalide isoquinolines
	Com_10559_pos	2.95e-06	0.999997	0	0	0	0
	Com_1099_pos	6.05e-07	0.999999	Organic oxygen compounds	Organooxygen compounds	Carbohydrates and carbohydrate conjugates	Phenolic glycosides
	Com_11018_pos	6.18e-06	0.999994	Lipids and lipid-like molecules	Prenol lipids	Triterpenoids	Triterpenoids
	Com_11032_pos	2.76e-06	0.999997	Nucleosides, nucleotides, and analogues	Pyrimidine nucleotides	Pyrimidine nucleotide sugars	Pyrimidine nucleotide sugars
	Com_1107_pos	5.39e-06	0.999995	0	0	0	0
	Com_1114_pos	7.15e-08	1	Organoheterocyclic compounds	Indoles and derivatives	Tryptamines and derivatives	Serotonins
	Com_11149_pos	2.5e-07	1	0	0	0	0
	Com_112_pos	2.09e-06	0.999998	0	0	0	0
	Com_1121_pos	2.79e-06	0.999997	0	0	0	0
	Com_11222_pos	7.26e-05	0.999927	Lipids and lipid-like molecules	Fatty Acyls	Lineolic acids and derivatives	Lineolic acids and derivatives
	Com_11357_pos	1.97e-06	0.999998	Lipids and lipid-like molecules	Prenol lipids	Sesquiterpenoids	Guaianes
	Com_1142_pos	2.03e-06	0.999998	Lipids and lipid-like molecules	Prenol lipids	Triterpenoids	Triterpenoids
	Com_1148_pos	1.19e-06	0.999999	Organic acids and derivatives	Carboxylic acids and derivatives	Amino acids, peptides, and analogues	Dipeptides
	Com_1155_pos	6.91e-06	0.999993	Benzenoids	Naphthalenes	Naphthoquinones	Naphthoquinones
	Com_11563_pos	1.99e-06	0.999998	0	0	0	0
	Com_1193_pos	1.19e-07	1	0	0	0	0
	Com_120_pos	4.77e-06	0.999995	0	0	0	0
	Com_1202_pos	1.43e-08	1	None	None	None	None
	Com_1213_pos	3e-06	0.999997	0	0	0	0
	Com_12685_pos	3.15e-06	0.999997	Lipids and lipid-like molecules	Steroids and steroid derivatives	Steroidal glycosides	Steroidal saponins
	Com_1277_pos	4.27e-07	1	0	0	0	0
	Com_1311_pos	2.82e-06	0.999997	Phenylpropanoids and polyketides	Flavonoids	Flavonoid glycosides	Flavonoid O-glycosides
	Com_1383_pos	2.4e-10	1	Benzenoids	Benzene and substituted derivatives	Benzoyl derivatives	Benzoyl derivatives
	Com_139_pos	6.25e-07	0.999999	Lipids and lipid-like molecules	Fatty Acyls	Eicosanoids	Prostaglandins and related compounds
	Com_14050_pos	0.000156258	0.999844	Lipids and lipid-like molecules	Prenol lipids	Triterpenoids	Triterpenoids
	Com_14094_pos	5.29e-06	0.999995	Nucleosides, nucleotides, and analogues	Flavin nucleotides	Not available	Flavin nucleotides
	Com_1434_pos	2.18e-06	0.999998	Phenylpropanoids and polyketides	Flavonoids	O-methylated flavonoids	3'-O-methylated flavonoids
	Com_1490_pos	3.35e-06	0.999997	None	None	None	None
	Com_1494_pos	7.99e-06	0.999992	Phenylpropanoids and polyketides	Coumarins and derivatives	Furanocoumarins	Difurocoumarolactones
	Com_1522_pos	5.73e-07	0.999999	Lipids and lipid-like molecules	Fatty Acyls	Lineolic acids and derivatives	Jasmonic acids
	Com_1527_pos	2.14e-06	0.999998	Organic acids and derivatives	Carboxylic acids and derivatives	Amino acids, peptides, and analogues	Cysteine and derivatives
	Com_15466_pos	2.96e-07	1	0	0	0	0
	Com_1571_pos	8.53e-06	0.999991	Lipids and lipid-like molecules	Fatty Acyls	Fatty acids and conjugates	Medium-chain fatty acids
	Com_1578_pos	5.73e-06	0.999994	Lipids and lipid-like molecules	Fatty Acyls	Fatty acids and conjugates	Long-chain fatty acids
	Com_158_pos	4.55e-06	0.999995	Lignans, neolignans and related compounds	Lignan glycosides	Not available	Lignan glycosides
	Com_15838_pos	1.18e-05	0.999988	Organoheterocyclic compounds	Lactones	Gamma butyrolactones	Gamma butyrolactones
	Com_16462_pos	2.75e-06	0.999997	Organoheterocyclic compounds	Diazanaphthalenes	Benzodiazines	Quinazolines
	Com_16480_pos	1.82e-06	0.999998	0	0	0	0
	Com_1683_pos	0.000560042	0.99944	0	0	0	0
	Com_17133_pos	8.83e-06	0.999991	Nucleosides, nucleotides, and analogues	5'-deoxyribonucleosides	5'-deoxy-5'-thionucleosides	5'-deoxy-5'-thionucleosides
	Com_1754_pos	1.39e-06	0.999999	Organic acids and derivatives	Carboxylic acids and derivatives	Amino acids, peptides, and analogues	L-alpha-amino acids
	Com_1798_pos	3.91e-06	0.999996	0	0	0	0
	Com_1924_pos	5.67e-07	0.999999	Lipids and lipid-like molecules	Endocannabinoids	Not available	Endocannabinoids
	Com_1966_pos	1.54e-06	0.999998	Phenylpropanoids and polyketides	Cinnamaldehydes	Not available	Cinnamaldehydes
	Com_1981_pos	5.93e-07	0.999999	Lipids and lipid-like molecules	Fatty Acyls	Fatty acyl glycosides	Fatty acyl glycosides of mono- and disaccharides
	Com_1998_pos	3.71e-06	0.999996	Organoheterocyclic compounds	Diazines	Pyrimidines and pyrimidine derivatives	Hydroxypyrimidines
	Com_2_pos	4.93e-07	1	Organic oxygen compounds	Organooxygen compounds	Carbohydrates and carbohydrate conjugates	O-glycosyl compounds
	Com_2019_pos	4.36e-06	0.999996	0	0	0	0
	Com_2052_pos	7.95e-06	0.999992	Phenylpropanoids and polyketides	Homoisoflavonoids	Homoisoflavones	Homoisoflavones
	Com_2060_pos	7.87e-06	0.999992	0	0	0	0
	Com_2067_pos	2.86e-06	0.999997	0	0	0	0
	Com_2079_pos	8.28e-07	0.999999	0	0	0	0
	Com_2230_pos	9.82e-07	0.999999	Organic acids and derivatives	Carboxylic acids and derivatives	Amino acids, peptides, and analogues	L-alpha-amino acids
	Com_2303_pos	4.92e-06	0.999995	Lipids and lipid-like molecules	Prenol lipids	Terpene lactones	Ginkgolides and bilobalides
	Com_2309_pos	3.16e-07	1	0	0	0	0
	Com_2359_pos	2.02e-07	1	Organoheterocyclic compounds	Indoles and derivatives	Indoles	Indoles
	Com_2379_pos	1.95e-06	0.999998	0	0	0	0
	Com_2409_pos	6.7e-07	0.999999	Benzenoids	Phenols	Methoxyphenols	Methoxyphenols
	Com_241_pos	4.03e-07	1	0	0	0	0
	Com_2531_pos	1.58e-06	0.999998	Phenylpropanoids and polyketides	Tetracyclines	Not available	Tetracyclines
	Com_2581_pos	1.43e-07	1	Lipids and lipid-like molecules	Prenol lipids	Sesquiterpenoids	Sesquiterpenoids
	Com_2621_pos	1.04e-06	0.999999	Phenylpropanoids and polyketides	Tannins	Hydrolyzable tannins	Hydrolyzable tannins
	Com_27_pos	2.01e-06	0.999998	Lipids and lipid-like molecules	Fatty Acyls	Eicosanoids	Prostaglandins and related compounds
	Com_28_pos	2.01e-06	0.999998	Lipids and lipid-like molecules	Fatty Acyls	Lineolic acids and derivatives	Lineolic acids and derivatives
	Com_280_pos	3.17e-09	1	0	0	0	0
	Com_2825_pos	2.49e-07	1	Benzenoids	Benzene and substituted derivatives	Not available	Benzene and substituted derivatives
	Com_2826_pos	3.16e-07	1	Nucleosides, nucleotides, and analogues	5'-deoxyribonucleosides	5'-deoxy-5'-thionucleosides	5'-deoxy-5'-thionucleosides
	Com_288_pos	3.77e-10	1	Organoheterocyclic compounds	Indoles and derivatives	Pyridoindoles	Beta carbolines
	Com_2882_pos	2.6e-06	0.999997	Lipids and lipid-like molecules	Prenol lipids	Diterpenoids	Tanshinones, isotanshinones, and derivatives
	Com_29_pos	2.01e-06	0.999998	0	0	0	0
	Com_2966_pos	5.1e-06	0.999995	Lipids and lipid-like molecules	Steroids and steroid derivatives	Estrane steroids	Estrogens and derivatives
	Com_2984_pos	4.09e-05	0.999959	Phenylpropanoids and polyketides	Flavonoids	O-methylated flavonoids	7-O-methylated flavonoids
	Com_3027_pos	3.21e-06	0.999997	Organic acids and derivatives	Carboxylic acids and derivatives	Amino acids, peptides, and analogues	Proline and derivatives
	Com_3048_pos	5.8e-06	0.999994	Organoheterocyclic compounds	Benzodiazepines	1,4-benzodiazepines	1,2,4-triazolo[4,3-a][1,4]benzodiazepines
	Com_316_pos	9.12e-06	0.999991	0	0	0	0
	Com_3184_pos	4.45e-06	0.999996	Organic oxygen compounds	Organooxygen compounds	Carbohydrates and carbohydrate conjugates	N-acylneuraminic acids
	Com_3226_pos	7.28e-06	0.999993	Benzenoids	Phenols	Methoxyphenols	Methoxyphenols
	Com_3242_pos	1.17e-05	0.999988	Lignans, neolignans and related compounds	Furanoid lignans	Tetrahydrofuran lignans	Dibenzylbutyrolactone lignans
	Com_3358_pos	7.91e-06	0.999992	0	0	0	0
	Com_3361_pos	8.72e-08	1	Nucleosides, nucleotides, and analogues	(5'-&gt;5')-dinucleotides	Not available	(5'-&gt;5')-dinucleotides
	Com_337_pos	3.1e-06	0.999997	0	0	0	0
	Com_3402_pos	1.56e-06	0.999998	Organoheterocyclic compounds	Tetrapyrroles and derivatives	Bilirubins	Bilirubins
	Com_3412_pos	3.67e-06	0.999996	Lipids and lipid-like molecules	Fatty Acyls	Fatty acid esters	Fatty acid esters
	Com_343_pos	1.44e-06	0.999999	Organoheterocyclic compounds	Indolizidines	Not available	Indolizidines
	Com_344_pos	1.44e-06	0.999999	Phenylpropanoids and polyketides	Cinnamic acids and derivatives	Hydroxycinnamic acids and derivatives	Coumaric acids and derivatives
	Com_349_pos	3.47e-06	0.999997	Lipids and lipid-like molecules	Fatty Acyls	Fatty acids and conjugates	Long-chain fatty acids
	Com_3563_pos	2.11e-06	0.999998	Organoheterocyclic compounds	Isobenzofurans	Not available	Isobenzofurans
	Com_358_pos	4.88e-06	0.999995	0	0	0	0
	Com_36_pos	3.84e-10	1	Organoheterocyclic compounds	Quinolines and derivatives	Not available	Quinolines and derivatives
	Com_360_pos	6.59e-06	0.999993	Organic acids and derivatives	Carboxylic acids and derivatives	Amino acids, peptides, and analogues	Peptides
	Com_3666_pos	4.71e-06	0.999995	0	0	0	0
	Com_370_pos	4.34e-07	1	0	0	0	0
	Com_374_pos	2.73e-06	0.999997	Phenylpropanoids and polyketides	Coumarins and derivatives	Furanocoumarins	Difurocoumarolactones
	Com_3759_pos	1.08e-05	0.999989	0	0	0	0
	Com_3764_pos	1.44e-06	0.999999	Benzenoids	Benzene and substituted derivatives	Phenethylamines	Phenethylamines
	Com_380_pos	2.6e-06	0.999997	Alkaloids and derivatives	Not available	Not available	Alkaloids and derivatives
	Com_381_pos	2.12e-06	0.999998	0	0	0	0
	Com_3813_pos	5.29e-06	0.999995	Lipids and lipid-like molecules	Prenol lipids	Sesquiterpenoids	Sesquiterpenoids
	Com_3874_pos	4.63e-10	1	0	0	0	0
	Com_39_pos	4.79e-06	0.999995	Lipids and lipid-like molecules	Glycerolipids	Monoradylglycerols	Monoacylglycerols
	Com_409_pos	4.01e-06	0.999996	Phenylpropanoids and polyketides	Flavonoids	Flavans	Epigallocatechins
	Com_4118_pos	6.81e-06	0.999993	Lipids and lipid-like molecules	Glycerophospholipids	Glycerophosphates	Monoalkylglycerophosphates
	Com_4120_pos	7.22e-06	0.999993	Lipids and lipid-like molecules	Glycerophospholipids	Glycerophosphoethanolamines	2-acyl-sn-glycero-3-phosphoethanolamines
	Com_4121_pos	5.49e-06	0.999995	Phenylpropanoids and polyketides	Cinnamic acids and derivatives	Hydroxycinnamic acids and derivatives	Coumaric acids and derivatives
	Com_418_pos	5.27e-07	0.999999	0	0	0	0
	Com_4306_pos	0.00245301	0.997547	Phenylpropanoids and polyketides	Diarylheptanoids	Linear diarylheptanoids	Linear diarylheptanoids
	Com_4357_pos	1.94e-05	0.999981	Lipids and lipid-like molecules	Fatty Acyls	Fatty acids and conjugates	Very long-chain fatty acids
	Com_4362_pos	1.97e-07	1	Benzenoids	Benzene and substituted derivatives	Benzoic acids and derivatives	Aminobenzoic acids
	Com_45_pos	8.33e-07	0.999999	0	0	0	0
	Com_46_pos	3.07e-06	0.999997	0	0	0	0
	Com_47_pos	9.76e-06	0.99999	Organic acids and derivatives	Carboxylic acids and derivatives	Amino acids, peptides, and analogues	L-alpha-amino acids
	Com_4776_pos	2.44e-06	0.999998	Organic oxygen compounds	Organooxygen compounds	Carbonyl compounds	Cyclic ketones
	Com_4785_pos	9.17e-07	0.999999	0	0	0	0
	Com_4815_pos	2.64e-06	0.999997	Lipids and lipid-like molecules	Steroids and steroid derivatives	Androstane steroids	Androgens and derivatives
	Com_493_pos	7.96e-06	0.999992	0	0	0	0
	Com_4987_pos	6.28e-06	0.999994	0	0	0	0
	Com_5091_pos	1.03e-05	0.99999	Organic oxygen compounds	Organooxygen compounds	Carbonyl compounds	Alkyl-phenylketones
	Com_5093_pos	7.09e-06	0.999993	Organic oxygen compounds	Organooxygen compounds	Carbonyl compounds	Cyclohexenones
	Com_5128_pos	6.11e-06	0.999994	Organic oxygen compounds	Organooxygen compounds	Carbohydrates and carbohydrate conjugates	Sugar acids and derivatives
	Com_5201_pos	8.15e-06	0.999992	Lipids and lipid-like molecules	Prenol lipids	Sesquiterpenoids	Abscisic acids and derivatives
	Com_524_pos	8.36e-06	0.999992	Lignans, neolignans and related compounds	Lignan glycosides	Not available	Lignan glycosides
	Com_5296_pos	1.68e-06	0.999998	0	0	0	0
	Com_533_pos	3.96e-06	0.999996	Phenylpropanoids and polyketides	Flavonoids	Flavonoid glycosides	Flavonoid-7-O-glycosides
	Com_551_pos	2.19e-06	0.999998	0	0	0	0
	Com_5717_pos	1.59e-06	0.999998	0	0	0	0
	Com_5739_pos	4.04e-06	0.999996	Organoheterocyclic compounds	Lactones	Gamma butyrolactones	Gamma butyrolactones
	Com_584_pos	1.03e-08	1	Phenylpropanoids and polyketides	Coumarins and derivatives	Hydroxycoumarins	7-hydroxycoumarins
	Com_585_pos	1.25e-06	0.999999	Organic acids and derivatives	Carboxylic acids and derivatives	Amino acids, peptides, and analogues	Alpha amino acids and derivatives
	Com_6084_pos	2.24e-06	0.999998	Organic acids and derivatives	Carboxylic acids and derivatives	Amino acids, peptides, and analogues	Alpha amino acids
	Com_6169_pos	5.73e-06	0.999994	Organic oxygen compounds	Organooxygen compounds	Carbohydrates and carbohydrate conjugates	Glycosylamines
	Com_6282_pos	4.07e-06	0.999996	Lipids and lipid-like molecules	Prenol lipids	Triterpenoids	Triterpenoids
	Com_6348_pos	2.06e-06	0.999998	0	0	0	0
	Com_6422_pos	0.000158705	0.999841	Lipids and lipid-like molecules	Glycerolipids	Monoradylglycerols	1-monoacylglycerols
	Com_6533_pos	0.000600517	0.999399	0	0	0	0
	Com_6564_pos	3.95e-06	0.999996	Lipids and lipid-like molecules	Fatty Acyls	Lineolic acids and derivatives	Lineolic acids and derivatives
	Com_6736_pos	4.22e-06	0.999996	Lipids and lipid-like molecules	Prenol lipids	Quinone and hydroquinone lipids	Vitamin K compounds
	Com_6767_pos	4.08e-06	0.999996	0	0	0	0
	Com_7015_pos	3.49e-06	0.999997	0	0	0	0
	Com_7187_pos	4.34e-06	0.999996	Organic acids and derivatives	Carboxylic acids and derivatives	Amino acids, peptides, and analogues	Gamma amino acids and derivatives
	Com_722_pos	6.23e-06	0.999994	Lipids and lipid-like molecules	Fatty Acyls	Lineolic acids and derivatives	Lineolic acids and derivatives
	Com_7262_pos	7.4e-07	0.999999	Benzenoids	Phenol esters	Not available	Phenol esters
	Com_7434_pos	3.4e-06	0.999997	Nucleosides, nucleotides, and analogues	Purine nucleosides	Not available	Purine nucleosides
	Com_7638_pos	4.79e-06	0.999995	Organoheterocyclic compounds	Azolidines	Imidazolidines	Phenylhydantoins
	Com_767_pos	4.13e-06	0.999996	Phenylpropanoids and polyketides	Flavonoids	Flavonoid glycosides	Flavonoid-7-O-glycosides
	Com_771_pos	7.02e-06	0.999993	0	0	0	0
	Com_7767_pos	0.00729306	0.992707	Benzenoids	Benzene and substituted derivatives	Benzoic acids and derivatives	Gallic acid and derivatives
	Com_78_pos	6.13e-06	0.999994	Organoheterocyclic compounds	Indoles and derivatives	Indoles	Indoles
	Com_8024_pos	1.15e-05	0.999988	Lignans, neolignans and related compounds	Not available	Not available	Lignans, neolignans and related compounds
	Com_810_pos	1.49e-06	0.999999	Phenylpropanoids and polyketides	Flavonoids	O-methylated flavonoids	8-O-methylated flavonoids
	Com_8119_pos	5.84e-06	0.999994	Phenylpropanoids and polyketides	Tannins	Hydrolyzable tannins	Hydrolyzable tannins
	Com_8188_pos	5.08e-06	0.999995	Phenylpropanoids and polyketides	Saxitoxins, gonyautoxins, and derivatives	Not available	Saxitoxins, gonyautoxins, and derivatives
	Com_8308_pos	3.22e-06	0.999997	Phenylpropanoids and polyketides	Linear 1,3-diarylpropanoids	Chalcones and dihydrochalcones	2'-Hydroxychalcones
	Com_8443_pos	2.2e-06	0.999998	0	0	0	0
	Com_8488_pos	1.21e-05	0.999988	Lipids and lipid-like molecules	Prenol lipids	Triterpenoids	Triterpenoids
	Com_8820_pos	8.2e-06	0.999992	Lipids and lipid-like molecules	Prenol lipids	Monoterpenoids	Menthane monoterpenoids
	Com_9093_pos	0.00320442	0.996796	Lipids and lipid-like molecules	Prenol lipids	Triterpenoids	Triterpenoids
	Com_9334_pos	0.00380162	0.996198	Phenylpropanoids and polyketides	Flavonoids	O-methylated flavonoids	6-O-methylated flavonoids
	Com_9363_pos	2.19e-06	0.999998	Phenylpropanoids and polyketides	Flavonoids	Flavonoid glycosides	Flavonoid-3-O-glycosides
	Com_949_pos	6.48e-06	0.999994	0	0	0	0
	Com_9495_pos	1.4e-06	0.999999	Nucleosides, nucleotides, and analogues	Purine nucleotides	Purine ribonucleotides	Purine ribonucleoside monophosphates
	Com_9556_pos	2.2e-06	0.999998	0	0	0	0
	Com_956_pos	2.77e-08	1	Organoheterocyclic compounds	Indoles and derivatives	Indolyl carboxylic acids and derivatives	Indole-3-acetic acid derivatives
	Com_9641_pos	8.61e-07	0.999999	Lipids and lipid-like molecules	Prenol lipids	Triterpenoids	Triterpenoids
	Com_982_pos	4.21e-06	0.999996	Organoheterocyclic compounds	Benzopyrans	Not available	Benzopyrans
	Com_996_pos	1.96e-05	0.99998	Nucleosides, nucleotides, and analogues	Purine nucleosides	Not available	Purine nucleosides
	Com_1015_neg	3.29e-07	1	Benzenoids	Benzene and substituted derivatives	Benzoic acids and derivatives	Galloyl esters
	Com_11041_neg	7.46e-05	0.999925	Organic acids and derivatives	Carboxylic acids and derivatives	Amino acids, peptides, and analogues	L-alpha-amino acids
	Com_1116_neg	0.0040106	0.995989	Lipids and lipid-like molecules	Fatty Acyls	Fatty acids and conjugates	Medium-chain fatty acids
	Com_112_neg	1.56e-08	1	Lipids and lipid-like molecules	Fatty Acyls	Lineolic acids and derivatives	Lineolic acids and derivatives
	Com_1124_neg	1.61e-08	1	Organic acids and derivatives	Carboxylic acids and derivatives	Amino acids, peptides, and analogues	D-alpha-amino acids
	Com_11323_neg	6.27e-06	0.999994	Alkaloids and derivatives	Ibogan-type alkaloids	Not available	Ibogan-type alkaloids
	Com_1149_neg	6.35e-09	1	Phenylpropanoids and polyketides	Cinnamic acids and derivatives	Hydroxycinnamic acids and derivatives	Hydroxycinnamic acids
	Com_11775_neg	6.01e-05	0.99994	Lipids and lipid-like molecules	Prenol lipids	Triterpenoids	Triterpenoids
	Com_1192_neg	3.52e-10	1	Phenylpropanoids and polyketides	Flavonoids	Flavonoid glycosides	Flavonoid-7-O-glucuronides
	Com_1249_neg	1.52e-06	0.999998	Organic acids and derivatives	Carboxylic acids and derivatives	Amino acids, peptides, and analogues	Asparagine and derivatives
	Com_12721_neg	1.64e-05	0.999984	Phenylpropanoids and polyketides	Flavonoids	Flavonoid glycosides	Flavonoid-3-O-glycosides
	Com_1340_neg	1.98e-08	1	Lipids and lipid-like molecules	Prenol lipids	Terpene glycosides	Iridoid O-glycosides
	Com_1365_neg	0.000115135	0.999885	Organic oxygen compounds	Organooxygen compounds	Carbohydrates and carbohydrate conjugates	O-glycosyl compounds
	Com_1613_neg	2.54e-07	1	0	0	0	0
	Com_1677_neg	0.00238727	0.997613	Lipids and lipid-like molecules	Steroids and steroid derivatives	Hydroxysteroids	21-hydroxysteroids
	Com_1714_neg	0.000175066	0.999825	Organic oxygen compounds	Organooxygen compounds	Carbohydrates and carbohydrate conjugates	Phenolic glycosides
	Com_1731_neg	2.73e-07	1	Lipids and lipid-like molecules	Steroids and steroid derivatives	Sulfated steroids	Sulfated steroids
	Com_2041_neg	0.00245055	0.997549	Lipids and lipid-like molecules	Fatty Acyls	Eicosanoids	Prostaglandins and related compounds
	Com_2067_neg	0.00181114	0.998189	Organic acids and derivatives	Carboxylic acids and derivatives	Amino acids, peptides, and analogues	Aspartic acid and derivatives
	Com_2155_neg	0.00203816	0.997962	Phenylpropanoids and polyketides	Flavonoids	Flavonoid glycosides	Flavonoid O-glycosides
	Com_2180_neg	2.41e-05	0.999976	Organic oxygen compounds	Organooxygen compounds	Carbohydrates and carbohydrate conjugates	Gluconolactones
	Com_2181_neg	8.26e-07	0.999999	Organic acids and derivatives	Keto acids and derivatives	Medium-chain keto acids and derivatives	Medium-chain keto acids and derivatives
	Com_2215_neg	2.05e-06	0.999998	Organic oxygen compounds	Organooxygen compounds	Carbohydrates and carbohydrate conjugates	Sugar alcohols
	Com_228_neg	1.75e-05	0.999982	Lipids and lipid-like molecules	Glycerolipids	Glycosylglycerols	1-acyl-3-O-beta-D-digalactosyl-sn-glycerols
	Com_2289_neg	0.00591055	0.994089	0	0	0	0
	Com_2705_neg	9.15e-08	1	Lipids and lipid-like molecules	Fatty Acyls	Fatty acyl glycosides	Fatty acyl glycosides of mono- and disaccharides
	Com_290_neg	6.8e-05	0.999932	Organic oxygen compounds	Organooxygen compounds	Carbohydrates and carbohydrate conjugates	Sugar acids and derivatives
	Com_3122_neg	0.00273256	0.997267	Phenylpropanoids and polyketides	Flavonoids	Flavonoid glycosides	Flavonoid-7-O-glycosides
	Com_3153_neg	1.16e-05	0.999988	Organic acids and derivatives	Carboxylic acids and derivatives	Amino acids, peptides, and analogues	Histidine and derivatives
	Com_327_neg	0.000226632	0.999773	Phenylpropanoids and polyketides	Flavonoids	O-methylated flavonoids	8-O-methylated flavonoids
	Com_329_neg	1e-06	0.999999	Organic oxygen compounds	Organooxygen compounds	Carbohydrates and carbohydrate conjugates	O-glycosyl compounds
	Com_343_neg	2.11e-05	0.999979	Lipids and lipid-like molecules	Fatty Acyls	Eicosanoids	Prostaglandins and related compounds
	Com_3637_neg	0.00027497	0.999725	Lipids and lipid-like molecules	Fatty Acyls	Fatty acids and conjugates	Hydroxy fatty acids
	Com_385_neg	6.93e-05	0.999931	Lipids and lipid-like molecules	Fatty Acyls	Fatty acids and conjugates	Long-chain fatty acids
	Com_4328_neg	8.72e-08	1	Organic acids and derivatives	Carboxylic acids and derivatives	Amino acids, peptides, and analogues	Serine and derivatives
	Com_487_neg	0.00488817	0.995112	Phenylpropanoids and polyketides	Flavonoids	Flavonoid glycosides	Flavonoid-7-O-glycosides
	Com_4893_neg	1.45e-05	0.999986	Lipids and lipid-like molecules	Fatty Acyls	Fatty acids and conjugates	Medium-chain fatty acids
	Com_5586_neg	3e-05	0.99997	Phenylpropanoids and polyketides	Flavonoids	Flavonoid glycosides	Flavonoid-3-O-glycosides
	Com_562_neg	4.95e-08	1	Lipids and lipid-like molecules	Prenol lipids	Terpene glycosides	Iridoid O-glycosides
	Com_6376_neg	8.83e-07	0.999999	Phenylpropanoids and polyketides	Isoflavonoids	Coumestans	Coumestans
	Com_6659_neg	1.24e-05	0.999988	Phenylpropanoids and polyketides	Flavonoids	Flavones	Flavonols
	Com_6768_neg	3.93e-06	0.999996	0	0	0	0
	Com_733_neg	2.11e-05	0.999979	Lipids and lipid-like molecules	Prenol lipids	Terpene glycosides	Iridoid O-glycosides
	Com_807_neg	9.17e-08	1	Organic oxygen compounds	Organooxygen compounds	Carbohydrates and carbohydrate conjugates	Phenolic glycosides
	Com_890_neg	4.39e-07	1	0	0	0	0
	Com_893_neg	0.00480329	0.995197	Lipids and lipid-like molecules	Steroids and steroid derivatives	Sulfated steroids	Sulfated steroids
	Com_9364_neg	0.00291845	0.997082	Lipids and lipid-like molecules	Prenol lipids	Triterpenoids	Triterpenoids
	Com_9845_neg	0.00187087	0.998129	Lipids and lipid-like molecules	Prenol lipids	Triterpenoids	Triterpenoids
	Com_9869_neg	0.000829682	0.99917	Organic acids and derivatives	Organic phosphoric acids and derivatives	Phosphate esters	Monoalkyl phosphates
	Com_993_neg	3.29e-07	1	0	0	0	0

## Sheet: Table S7
Table S7. Differentially expressed genes involved in flavonoid biosynthesis under salt stress conditions.
Faminly	Gene	100mm vs 0	200mm vs 0	300mm vs 0	500mm vs 0	700mm vs 0
4CL	SA_13G249200.m1	-0.00102674	0.0857429	-0.101631	-1.28772	-0.402834
4CL	SA_11G295300.m1	0.722749	0.330296	0.0768734	-0.831409	-1.56496
4CL	SA_06G258200.m1	-0.242195	1.03589	0.720352	0.293333	1.12831
4CL	SA_12G047600.m1	0.954353	1.12299	-0.147856	-1.73701	-1.70134
4CL	SA_11G065000.m1	0.710736	1.85686	0.152257	-1.04014	-1.75514
4CL	SA_09G416800.m1	-0.938396	0.0167038	0.0604812	1.0479	0.127703
C4H	SA_01G163800.m1	0.436032	0.809095	-0.225495	-0.684743	-0.750158
PAL	SA_09G387500.m1	0.885943	-2.26659	-1.39137	-4.10794	-1.01686
PAL	SA_09G387400.m1	0.420195	1.34058	-0.535062	-2.94396	-0.474241
PAL	SA_10G263700.m1	-1.36086	-2.63407	-0.89136	-5.11725	-2.6942
PAL	SA_10G263400.m1	-0.0375271	-0.318498	-0.904487	-2.01562	-2.03122
PAL	SA_10G262900.m1	-0.579136	-0.810534	-0.158908	-1.71856	-0.388005
PAL	SA_11G094100.m1	0.238298	-0.804188	1.89146	0.919932	2.04977
PAL	SA_11G093900.m1	0.22784	-0.545336	-0.729942	-1.84113	-2.43199
PAL	SA_11G094000.m1	1.13123	0.311951	-0.790964	-2.3428	-2.40709
PAL	SA_12G016800.m1	-1.13991	-0.351764	-3.45726	-2.59067	-2.96943
PAL	SA_12G016500.m1	-0.423937	-0.935907	1.0077	-0.297648	0.280033
PAL	SA_27G183800.m1	0.390899	-0.358674	-0.86958	-1.93292	-0.999113
PAL	SA_28G106100.m1	1.03389	1.22103	-0.558971	-1.49662	-1.93171
PAL	SA_29G072200.m1	-0.00202462	-0.136452	0.169563	-0.196861	1.01469
PAL	SA_29G072100.m1	1.08521	1.01606	-0.37483	-1.55794	-1.96864
PAL	SA_30G078300.m1	-0.835514	-0.678057	0.0081671	-1.64776	-0.169575
PAL	SA_30G078200.m1	0.825607	1.25895	-0.347338	-1.5499	-2.04904
FLS	SA_13G035900.m1	1.22414	1.24044	1.18443	1.00025	0.0429225
FLS	SA_13G035600.m1	2.11929	-1.01491	0.460707	-1.00034	-0.698442
FLS	SA_14G034400.m1	-0.499202	2.14191	1.56545	3.477	4.48287
FLS	SA_14G035100.m1	0.614896	0.0170903	0.624657	1.54251	1.32512
FLS	SA_14G034800.m1	0.538001	-0.588069	0.555097	1.73491	1.15404
FLS	SA_17G025100.m1	0.35514	-0.125187	0.394405	1.80614	-0.144602
CHS	SA_01G133400.m1	-0.147087	0.425255	-0.397806	-1.55857	-1.46239
CHS	SA_01G023100.m1	0.800414	-0.550455	-0.121794	-0.644947	-1.38266
CHS	SA_02G134900.m1	-0.428996	0.692031	-0.35848	-1.74698	-1.10691
CHS	SA_05G193000.m1	0	1.82344	0	0	1.1938
CHS	SA_07G319100.m1	1.14035	1.35148	1.04425	0.218342	1.63342
CHS	SA_08G153900.m1	0.893404	0.838893	-0.207407	-0.800016	-1.36771
CHS	SA_08G234400.m1	0	-0.20201	0	-1.78417	-1.31787
CHS	SA_09G434100.m1	-0.712469	-1.19439	-1.3076	-4.33754	-4.4069
CHS	SA_09G307400.m1	0.646914	-0.736111	-1.63647	-0.921731	-2.12885
CHS	SA_11G047800.m1	0.056101	-1.14276	0.296015	-1.50502	-2.05005
CHS	SA_11G281800.m1	-0.714057	-0.92546	-1.65018	-1.88314	-1.81561
CHS	SA_12G066300.m1	-1.23506	-0.432761	-0.00309348	-2.04369	-0.628656
CHS	SA_12G180900.m1	-0.711361	-1.6523	-1.03511	0.0909235	0.172305
CHS	SA_12G389800.m1	0.255657	-0.803424	-1.15735	-0.744734	-0.881185
CHS	SA_13G006600.m1	0	0.0294972	1.53494	0.0231051	1.33412
CHS	SA_14G065700.m1	0.269584	1.49163	0.602683	0.321951	-0.00618604
CHS	SA_15G209900.m1	0.751934	1.1785	0.102129	-0.483417	-0.861994
CHS	SA_16G127800.m1	0.679429	1.07895	-0.196758	-1.12284	-1.49525
CHS	SA_17G069200.m1	-0.445297	0.250456	0.249696	-1.15052	-1.17361
CHS	SA_17G051000.m1	4.58013	3.68671	5.86499	5.38044	6.68358
CHS	SA_19G010200.m1	1.33529	0.684716	-0.508665	-0.677923	-1.14902
CHS	SA_19G007700.m1	0.00434283	-0.62832	-0.657089	-1.90894	-1.96774
CHS	SA_20G013000.m1	-0.000395346	0.18962	-0.657349	-0.481892	-1.05911
CHS	SA_27G089900.m1	1.43338	0.994407	-0.974425	0.849338	1.11611
CHS	SA_28G034700.m1	-0.230739	-0.512987	-2.90482	-3.3699	-5.29761
CHS	SA_31G019300.m1	-0.727182	-1.22054	-0.621553	-1.16751	-1.54349
CHS	SA_31G051600.m1	-0.467025	-0.548076	-0.556047	-1.06003	-0.730684
CHS	SA_31G038100.m1	0.92691	0.963805	-0.209181	-1.03641	-1.30772
CHS	SA_31G038700.m1	-0.364504	1.36728	-0.5662	0.421578	-0.288377
CHI	SA_08G099600.m1	0.872003	1.40216	0.65049	0.267162	-0.623445
CHI	SA_08G018200.m1	1.62091	-0.0661614	-0.585796	-0.417062	-3.20813
CHI	SA_09G064400.m1	0.0932319	-0.21457	0.490746	1.26334	1.43702
CHI	SA_09G457400.m1	-1.8288	-0.870998	-1.32315	-4.01815	-4.35676
CHI	SA_10G337100.m1	-1.24108	-0.582652	-1.44255	-4.51727	-4.59234
CHI	SA_13G025800.m1	0.296761	-0.0604156	0.537831	0.55947	1.08902
CHI	SA_21G072300.m1	0.461501	0.845945	-0.985446	-1.75197	-2.45202
CHI	SA_22G076500.m1	0.687701	0.839587	-0.192382	-0.643822	-1.4746
CHI	SA_27G216200.m1	-0.256372	-1.40133	-0.564722	-1.55244	-1.62284
F3'5'H	SA_17G141800.m1	-0.580842	-0.00712484	-0.416251	-0.0756244	-2.15728
F3'5'H	SA_18G147700.m1	-0.615734	0.164622	-0.576601	-0.0344328	-1.41349
F3'5'H	SA_01G036100.m1	0.602126	1.59696	1.5164	2.2457	1.73756
F3'5'H	SA_02G040100.m1	-0.14989	0.370849	1.37412	0.888506	0.484003
F3'5'H	SA_07G154500.m1	-0.796894	0.10954	0.159819	-0.244193	-1.11281
F3'H	SA_24G009400.m1	-0.999498	-0.244339	1.36604	1.0172	2.16021
F3'H	SA_23G025400.m1	-0.364099	-0.321932	1.20666	2.19484	2.84641
F3'H	SA_18G108600.m1	0.376702	0.838164	1.33136	0.868341	0.87169
F3'H	SA_15G007100.m1	1.54238	-0.621856	1.44773	3.4555	4.31454
F3'H	SA_14G196500.m1	-1.4947	-0.386103	-0.310354	-1.25261	-2.55555
F3'H	SA_14G178800.m1	1.36201	1.50218	-0.0864317	-1.17255	-2.17769
F3'H	SA_13G194500.m1	-1.09279	0.549596	1.12156	-0.324761	0.329084
F3'H	SA_13G175400.m1	1.33914	1.87334	0.228233	-0.445265	-1.15526
F3'H	SA_12G313300.m1	-0.130937	0.121816	-0.814124	-2.57521	-1.92261
F3'H	SA_11G223800.m1	-0.652978	0.722068	-0.334171	-1.54895	-1.72895
F3H	SA_01G395400.m1	-2.9023	-1.02139	0.663371	1.79195	2.45224
F3H	SA_02G073900.m1	-2.93842	-1.1237	-1.83371	-0.781914	0.802154
F3H	SA_02G192800.m1	3.31941	0	2.55039	3.15412	2.56905
F3H	SA_03G066200.m1	-0.264173	-0.842111	-0.974237	-1.53492	-0.568847
F3H	SA_03G270000.m1	0.814756	1.3838	-0.533731	-1.21771	-1.54916
F3H	SA_03G330700.m1	-3.34451	-0.209897	-1.82831	-1.32371	-1.98053
F3H	SA_03G055500.m1	0	0	0	0	4.19936
F3H	SA_03G114900.m1	-0.564506	0.909575	-1.07424	-1.22327	-0.962516
F3H	SA_04G054400.m1	1.50242	1.7446	0.893735	1.52467	1.16381
F3H	SA_05G178000.m1	-0.0248947	-1.61151	0.0174412	0.264483	-0.190609
F3H	SA_05G039400.m1	-1.94644	1.08533	-2.14338	-3.45258	-4.9955
F3H	SA_06G017900.m1	0.102072	-0.0241471	0.0432663	-0.851463	-1.18818
F3H	SA_06G042300.m1	-2.20145	0.698736	-1.05664	-1.59049	-0.949604
F3H	SA_07G274400.m1	1.32624	1.44179	1.2768	2.15069	0.501553
F3H	SA_07G002900.m1	-0.125616	-0.65744	0.230392	0.805282	1.68639
F3H	SA_08G262400.m1	1.1117	0.432723	1.01155	2.334	1.68147
F3H	SA_09G021200.m1	0.468702	-0.205374	0.204068	-0.125988	-1.19064
F3H	SA_10G333700.m1	0.944145	-0.469506	-0.390512	-0.109899	1.11137
F3H	SA_10G018300.m1	1.22371	0.616967	0.918421	-0.12283	-0.983739
F3H	SA_11G030800.m1	2.68856	-3.26594	1.704	2.12879	-0.88994
F3H	SA_12G438800.m1	0.860945	2.28641	-3.73627	-6.05853	-1.89332
F3H	SA_12G007900.m1	0.751949	-0.023237	0.767914	-0.932637	-2.14974
F3H	SA_13G060900.m1	1.29139	0.725391	0.0969689	-1.51106	-3.06109
FNSI	SA_28G173800.m1	1.0954	0.88839	-2.16539	-6.993	-3.86736
FNSI	SA_20G097100.m1	1.73069	1.97644	1.33814	1.88032	2.25134
FNSI	SA_23G032300.m1	0	3.38447	3.31072	2.73197	3.15018
FNSI	SA_16G097100.m1	-0.130973	-1.29554	-0.515582	-0.340518	-2.70774
FNSI	SA_20G149200.m1	0.546397	1.39478	1.70239	1.53327	0.773436
FNSI	SA_27G261700.m1	0.126299	-0.259423	-0.908972	-0.784034	-1.11857
FNSI	SA_28G107700.m1	-1.04573	0.108978	0.199954	-0.0799996	-0.79486
FNSI	SA_26G019400.m1	1.98443	1.13185	-0.284797	0.913835	-0.674621
FNSI	SA_20G017500.m1	0	0	3.55533	0	4.25135
FNSI	SA_U008900.m1	-0.538777	0.735155	-1.10841	-1.27471	-0.938707
FNSI	SA_30G221300.m1	0.0141665	-1.42537	0.568128	1.00369	0.6054
FNSI	SA_23G058100.m1	0.349256	0.263684	0.0257721	-0.162741	-1.05263
FNSI	SA_24G072700.m1	-0.734193	-2.34841	-1.36892	-1.92392	-1.91639

## Sheet: Table S8
Table S8. Differentially expressed transcription factors in S. alterniflora under salt stress
Gene name	TF family	Descriptions
SA_20G024400.m1	RAV	RAV family protein
SA_19G031700.m1	RAV	RAV family protein
SA_04G237800.m1	RAV	related to ABI3/VP1 2
SA_01G027000.m1	Dof	cycling DOF factor 2
SA_01G060600.m1	bZIP	basic region/leucine zipper motif 53
SA_01G146500.m1	NF-YB	nuclear factor Y, subunit B3
SA_01G164300.m1	WRKY	WRKY DNA-binding protein 70
SA_01G198800.m1	bZIP	G-box binding factor 4
SA_01G237700.m1	bZIP	G-box binding factor 3
SA_01G341600.m2	HSF	heat shock transcription factor A2
SA_01G348600.m1	WRKY	WRKY DNA-binding protein 57
SA_01G362300.m1	TCP	TEOSINTE BRANCHED 1, cycloidea and PCF transcription factor 2
SA_02G031400.m1	Dof	cycling DOF factor 3
SA_02G033600.m1	NF-YA	nuclear factor Y, subunit A6
SA_02G236700.m1	bZIP	G-box binding factor 3
SA_02G293600.m1	LBD	LOB domain-containing protein 37
SA_02G369500.m1	bZIP	bZIP family protein
SA_02G370800.m1	HSF	heat shock transcription factor A6B
SA_03G044500.m1	bHLH	bHLH family protein
SA_03G132600.m1	LBD	LOB domain-containing protein 41
SA_03G267800.m1	VOZ	vascular plant one zinc finger protein
SA_03G273400.m1	TCP	TEOSINTE BRANCHED 1, cycloidea and PCF transcription factor 5
SA_03G342300.m1	bHLH	bHLH family protein
SA_03G349000.m1	TCP	TCP family protein
SA_04G027200.m1	NAC	NAC domain containing protein 47
SA_04G078500.m1	WRKY	WRKY DNA-binding protein 72
SA_04G277000.m1	FAR1	FAR1 family protein
SA_04G298400.m1	bHLH	bHLH family protein
SA_05G020600.m1	NAC	NAC domain containing protein 83
SA_05G047000.m1	bZIP	G-box binding factor 4
SA_05G071400.m1	WRKY	WRKY DNA-binding protein 46
SA_05G071500.m1	WRKY	WRKY DNA-binding protein 70
SA_05G147700.m1	bZIP	G-box binding factor 3
SA_05G180400.m1	HSF	heat shock transcription factor A2
SA_05G261000.m1	bHLH	bHLH family protein
SA_05G297900.m1	HSF	heat shock transcription factor A2
SA_06G049600.m1	bZIP	G-box binding factor 4
SA_06G114200.m1	HSF	heat shock transcription factor C1
SA_06G181100.m1	HSF	heat shock transcription factor A2
SA_06G226800.m1	WRKY	WRKY family protein
SA_06G262400.m1	bZIP	G-box binding factor 1
SA_06G267400.m1	bZIP	basic region/leucine zipper motif 60
SA_06G283600.m1	HSF	heat shock transcription factor C1
SA_06G288500.m1	TCP	TCP family protein
SA_06G306300.m1	Dof	cycling DOF factor 2
SA_06G316100.m1	bHLH	bHLH family protein
SA_06G318000.m1	bHLH	bHLH family protein
SA_06G344300.m1	bZIP	bZIP family protein
SA_07G005000.m1	NF-YC	nuclear factor Y, subunit C10
SA_07G031100.m1	TCP	TEOSINTE BRANCHED 1, cycloidea and PCF transcription factor 2
SA_07G077100.m1	LBD	LBD family protein
SA_07G077200.m1	LBD	LBD family protein
SA_07G083200.m1	bHLH	phytochrome interacting factor 3-like 5
SA_07G105000.m1	bHLH	conserved peptide upstream open reading frame 7
SA_07G140100.m1	NAC	NAC domain containing protein 1
SA_07G225300.m1	bZIP	bZIP family protein
SA_07G257000.m2	GRAS	GRAS family protein
SA_07G297500.m1	Dof	cycling DOF factor 3
SA_07G306200.m1	CAMTA	Calmodulin-binding transcription activator protein with CG-1 and Ankyrin domains
SA_08G002800.m1	WRKY	WRKY DNA-binding protein 35
SA_08G089100.m1	LBD	ASYMMETRIC LEAVES 2-like 1
SA_08G100100.m1	WRKY	WRKY DNA-binding protein 54
SA_08G110800.m1	bZIP	bZIP family protein
SA_08G122100.m1	NAC	NAC family protein
SA_08G189000.m1	LBD	LOB domain-containing protein 38
SA_08G239200.m1	Dof	cycling DOF factor 3
SA_08G253700.m1	bHLH	beta HLH protein 93
SA_08G279000.m1	GRAS	GRAS family protein
SA_08G287000.m1	LBD	LOB domain-containing protein 1
SA_09G078100.m1	Trihelix	Trihelix family protein
SA_09G122300.m1	ZF-HD	homeobox protein 31
SA_09G161300.m1	NAC	NAC-like, activated by AP3/PI
SA_09G236300.m1	NAC	NAC domain containing protein 1
SA_09G286000.m1	NAC	NAC domain containing protein 83
SA_09G304300.m1	Dof	cycling DOF factor 2
SA_09G315800.m1	GATA	GATA transcription factor 1
SA_09G342900.m1	Trihelix	Trihelix family protein
SA_09G360900.m1	EIL	EIL family protein
SA_09G362300.m1	NAC	NAC domain containing protein 80
SA_09G417900.m1	bHLH	bHLH family protein
SA_09G421300.m1	bHLH	cryptochrome-interacting basic-helix-loop-helix 1
SA_09G430500.m1	bHLH	BES1-interacting Myc-like protein 2
SA_09G450000.m2	bZIP	bZIP family protein
SA_10G042700.m1	HSF	heat shock transcription factor B4
SA_10G177200.m1	ZF-HD	mini zinc finger 1
SA_10G179700.m1	Dof	cycling DOF factor 2
SA_10G228800.m1	Trihelix	sequence-specific DNA binding transcription factors
SA_10G238300.m1	bHLH	LJRHL1-like 3
SA_10G238400.m1	bHLH	LJRHL1-like 3
SA_10G241200.m1	EIL	EIL family protein
SA_10G242800.m1	NAC	NAC domain containing protein 80
SA_10G272300.m1	NAC	NAC 007
SA_10G301500.m1	bHLH	cryptochrome-interacting basic-helix-loop-helix 1
SA_10G310700.m1	Dof	OBF binding protein 4
SA_10G311100.m1	bHLH	BES1-interacting Myc-like protein 2
SA_10G330800.m2	bZIP	bZIP family protein
SA_11G059800.m1	ZF-HD	homeobox protein 22
SA_11G087000.m1	NAC	NAC 007
SA_11G126900.m1	bHLH	bHLH family protein
SA_11G154400.m1	bHLH	bHLH family protein
SA_11G183600.m1	Dof	cycling DOF factor 1
SA_11G200600.m1	GeBP	DNA-binding storekeeper protein-related transcriptional regulator
SA_11G212900.m1	NAC	NAC domain containing protein 71
SA_11G240300.m1	Trihelix	Trihelix family protein
SA_12G084300.m1	bZIP	abscisic acid responsive elements-binding factor 2
SA_12G143300.m1	bHLH	bHLH family protein
SA_12G223500.m1	Dof	cycling DOF factor 2
SA_12G370100.m1	CPP	Tesmin/TSO1-like CXC domain-containing protein
SA_13G155300.m1	WRKY	WRKY DNA-binding protein 18
SA_13G155400.m1	WRKY	WRKY DNA-binding protein 18
SA_13G178400.m1	bZIP	basic leucine-zipper 44
SA_13G193700.m1	HSF	heat shock transcription factor B2A
SA_13G204700.m1	bHLH	bHLH family protein
SA_13G216000.m1	HSF	heat shock transcription factor C1
SA_14G066600.m1	bZIP	TGACG motif-binding factor 6
SA_14G130000.m1	SBP	squamosa promoter binding protein-like 9
SA_14G130800.m1	bHLH	bHLH family protein
SA_14G143600.m1	HSF	heat shock factor 4
SA_14G159300.m1	WRKY	WRKY DNA-binding protein 18
SA_14G217900.m1	HSF	heat shock transcription factor C1
SA_15G013500.m1	NAC	NAC domain containing protein 41
SA_15G033700.m1	bZIP	basic leucine-zipper 58
SA_15G159700.m1	bHLH	conserved peptide upstream open reading frame 7
SA_15G249000.m1	NF-YC	nuclear factor Y, subunit C2
SA_15G250500.m1	NAC	NAC domain containing protein 1
SA_16G026900.m1	bHLH	BES1-interacting Myc-like protein 2
SA_16G061700.m1	bZIP	basic leucine-zipper 44
SA_16G103900.m1	NAC	NAC domain containing protein 52
SA_16G111600.m1	WRKY	WRKY DNA-binding protein 70
SA_16G166900.m1	NF-YB	nuclear factor Y, subunit B3
SA_17G080700.m1	BES1	beta-amylase 7
SA_17G103900.m1	HSF	heat shock transcription factor B2A
SA_17G117500.m1	bZIP	basic leucine-zipper 44
SA_18G009600.m1	NAC	NAC family protein
SA_18G102400.m1	bZIP	abscisic acid responsive element-binding factor 1
SA_18G109800.m1	HSF	heat shock transcription factor B2A
SA_18G140500.m1	WRKY	WRKY DNA-binding protein 18
SA_18G158100.m1	Dof	DOF zinc finger protein 1
SA_19G008500.m1	bZIP	G-box binding factor 3
SA_19G023600.m1	HSF	heat shock transcription factor A4A
SA_19G054100.m1	NF-YC	nuclear factor Y, subunit C11
SA_19G069700.m1	NF-YB	nuclear factor Y, subunit B8
SA_19G097500.m1	bZIP	basic region/leucine zipper motif protein 49
SA_19G144700.m1	WRKY	WRKY DNA-binding protein 70
SA_20G012000.m1	bZIP	G-box binding factor 3
SA_20G045000.m1	GRAS	GRAS family protein
SA_20G045100.m1	GRAS	GRAS family protein
SA_20G048500.m1	NF-YC	nuclear factor Y, subunit C11
SA_20G070900.m1	Dof	Dof family protein
SA_20G082500.m1	bZIP	bZIP family protein
SA_20G084800.m1	SBP	squamosa promoter binding protein-like 7
SA_20G112200.m1	WRKY	WRKY DNA-binding protein 55
SA_20G112300.m1	WRKY	WRKY DNA-binding protein 70
SA_20G145800.m1	GATA	GATA transcription factor 16
SA_21G031800.m1	NAC	NAC domain containing protein 102
SA_21G051100.m1	bZIP	basic region/leucine zipper transcription factor 16
SA_21G054000.m1	BES1	beta-amylase 2
SA_21G070800.m1	NAC	NAC-like, activated by AP3/PI
SA_21G076400.m1	LBD	LBD family protein
SA_21G114400.m1	CPP	Tesmin/TSO1-like CXC domain-containing protein
SA_21G168400.m1	LBD	LOB domain-containing protein 38
SA_21G189100.m1	bZIP	bZIP family protein
SA_22G007100.m1	bZIP	basic leucine-zipper 42
SA_22G058600.m1	ZF-HD	homeobox protein 31
SA_22G066200.m1	GATA	GATA transcription factor 9
SA_22G069300.m1	bHLH	conserved peptide upstream open reading frame 7
SA_22G117700.m1	CPP	Tesmin/TSO1-like CXC domain-containing protein
SA_22G168200.m1	LBD	LOB domain-containing protein 37
SA_23G008100.m1	NAC	NAC domain containing protein 41
SA_23G025100.m1	HSF	heat shock transcription factor B2A
SA_23G105000.m1	NAC	NAC transcription factor-like 9
SA_23G125200.m1	bHLH	bHLH family protein
SA_24G046900.m1	bZIP	abscisic acid responsive element-binding factor 1
SA_24G097300.m1	bZIP	basic leucine-zipper 44
SA_24G172500.m1	bHLH	bHLH family protein
SA_24G173200.m1	bZIP	bZIP family protein
SA_25G024800.m1	NAC	NAC family protein
SA_25G190800.m1	HRT-like	effector of transcription2
SA_25G198600.m1	NAC	NAC domain containing protein 46
SA_25G199000.m1	NAC	NAC-like, activated by AP3/PI
SA_25G227700.m1	bHLH	bHLH family protein
SA_26G142600.m1	GRAS	GRAS family protein
SA_26G162000.m1	YABBY	YABBY family protein
SA_26G192700.m1	bHLH	bHLH family protein
SA_26G215300.m1	WRKY	WRKY DNA-binding protein 62
SA_26G219400.m1	NAC	NAC-like, activated by AP3/PI
SA_26G220100.m1	NAC	Arabidopsis NAC domain containing protein 87
SA_27G087100.m1	bHLH	bHLH family protein
SA_27G209600.m1	Nin-like	RWP-RK domain-containing protein
SA_27G230200.m1	NAC	NAC domain containing protein 1
SA_27G256300.m1	SBP	squamosa promoter binding protein-like 8
SA_28G034200.m1	bHLH	bHLH family protein
SA_28G077000.m1	EIL	EIL family protein
SA_28G087000.m1	FAR1	FAR1-related sequence 6
SA_28G188000.m1	NAC	vascular related NAC-domain protein 7
SA_29G025600.m1	bHLH	bHLH family protein
SA_29G029600.m1	NAC	NAC family protein
SA_29G140400.m1	FAR1	FAR1-related sequence 5
SA_30G152800.m1	bHLH	FER-like regulator of iron uptake
SA_31G152800.m1	WRKY	WRKY DNA-binding protein 70
SA_02G239600.m1	ARF	ARF family protein
SA_05G018900.m1	ARF	auxin response factor 2
SA_05G102500.m1	ARF	ARF family protein
SA_10G263900.m1	ARF	auxin response factor 16
SA_13G260800.m1	ARF	auxin response factor 16
SA_14G260600.m1	ARF	auxin response factor 16
SA_17G030500.m1	ARF	auxin response factor 19
SA_30G010400.m1	ARF	auxin response factor 8
SA_23G074400.m1	B3	B3 family protein
SA_25G169400.m1	B3	HSI2-like 1
SA_27G218200.m1	B3	B3 family protein
SA_28G047200.m1	B3	B3 family protein
SA_08G298600.m1	AP2	AP2 family protein
SA_14G156200.m1	AP2	ARIA-interacting double AP2 domain protein
SA_23G047800.m1	AP2	ARIA-interacting double AP2 domain protein
SA_19G116300.m1	AP2	AP2 family protein
SA_01G132600.m1	ERF	ERF family protein
SA_01G173900.m1	ERF	ethylene-responsive element binding protein
SA_01G378600.m1	ERF	cytokinin response factor 4
SA_02G236100.m1	ERF	ERF family protein
SA_02G358800.m1	ERF	cytokinin response factor 4
SA_06G053400.m1	ERF	ERF family protein
SA_06G218700.m1	ERF	ERF family protein
SA_06G326300.m1	ERF	ERF family protein
SA_07G087000.m1	ERF	related to AP2 11
SA_08G115100.m1	ERF	ERF family protein
SA_09G449500.m1	ERF	ethylene-responsive element binding protein
SA_10G210500.m1	ERF	ERF family protein
SA_10G277400.m1	ERF	ethylene responsive element binding factor 5
SA_11G073700.m1	ERF	ERF family protein
SA_11G290400.m1	ERF	ethylene responsive element binding factor 3
SA_12G382300.m1	ERF	ERF family protein
SA_12G382400.m1	ERF	ERF family protein
SA_13G177300.m1	ERF	ERF family protein
SA_13G263200.m1	ERF	ethylene responsive element binding factor 4
SA_14G042000.m1	ERF	related to AP2 12
SA_14G053800.m1	ERF	related to AP2 4
SA_15G007900.m1	ERF	dehydration response element B1A
SA_19G008900.m1	ERF	related to AP2 4
SA_22G033600.m1	ERF	cytokinin response factor 4
SA_23G060400.m1	ERF	ERF family protein
SA_25G048700.m1	ERF	cytokinin response factor 1
SA_27G118600.m1	ERF	ERF family protein
SA_27G189800.m1	ERF	ERF family protein
SA_27G202000.m1	ERF	ERF family protein
SA_27G252900.m1	ERF	DREB and EAR motif protein 3
SA_30G021200.m1	ERF	cooperatively regulated by ethylene and jasmonate 1
SA_31G139400.m1	ERF	ERF family protein
SA_18G108200.m1	DBB	DBB family protein
SA_05G319600.m1	CO-like	CONSTANS-like 5
SA_09G429400.m1	CO-like	CONSTANS-like 9
SA_09G433900.m1	CO-like	B-box type zinc finger protein with CCT domain
SA_10G309700.m1	CO-like	CONSTANS-like 9
SA_12G061700.m1	CO-like	CONSTANS-like 9
SA_12G066200.m1	CO-like	B-box type zinc finger protein with CCT domain
SA_13G070300.m1	CO-like	CONSTANS-like 9
SA_14G065900.m1	CO-like	B-box type zinc finger protein with CCT domain
SA_15G013200.m1	CO-like	B-box type zinc finger protein with CCT domain
SA_24G143200.m1	CO-like	CONSTANS-like 5
SA_29G100000.m1	CO-like	CONSTANS-like 5
SA_08G214800.m1	ARR-B	response regulator 2
SA_11G293300.m1	ARR-B	response regulator 12
SA_01G191200.m1	G2-like	G2-like family protein
SA_01G213300.m1	G2-like	G2-like family protein
SA_01G352700.m1	G2-like	G2-like family protein
SA_02G056100.m1	G2-like	G2-like family protein
SA_02G189000.m1	G2-like	G2-like family protein
SA_02G385600.m1	G2-like	G2-like family protein
SA_04G059800.m1	G2-like	GBF's pro-rich region-interacting factor 1
SA_08G038800.m1	G2-like	G2-like family protein
SA_10G045800.m1	G2-like	G2-like family protein
SA_11G252600.m1	G2-like	G2-like family protein
SA_12G356000.m1	G2-like	G2-like family protein
SA_13G104900.m1	G2-like	GBF's pro-rich region-interacting factor 1
SA_18G175700.m1	G2-like	GBF's pro-rich region-interacting factor 1
SA_21G108300.m1	G2-like	G2-like family protein
SA_22G111600.m1	G2-like	G2-like family protein
SA_25G028200.m1	G2-like	G2-like family protein
SA_26G006200.m1	G2-like	G2-like family protein
SA_01G346900.m1	MIKC_MADS	MIKC_MADS family protein
SA_02G283500.m1	MIKC_MADS	MIKC_MADS family protein
SA_07G043500.m1	MIKC_MADS	MIKC_MADS family protein
SA_07G304400.m1	MIKC_MADS	MIKC_MADS family protein
SA_08G043900.m1	MIKC_MADS	MIKC_MADS family protein
SA_14G029200.m1	MIKC_MADS	MIKC_MADS family protein
SA_25G031000.m1	MIKC_MADS	MIKC_MADS family protein
SA_26G005400.m1	MIKC_MADS	MIKC_MADS family protein
SA_31G029200.m1	GRF	growth-regulating factor 2
SA_06G273600.m1	HB-other	overexpressor of cationic peroxidase 3
SA_02G202000.m1	TALE	TALE family protein
SA_09G042800.m1	TALE	homeobox gene 1
SA_16G029800.m1	HD-ZIP	homeobox protein 16
SA_15G036300.m1	HD-ZIP	homeobox protein 16
SA_24G041500.m1	HD-ZIP	homeobox protein 16
SA_01G129800.m1	HD-ZIP	homeobox protein 16
SA_27G196300.m1	HD-ZIP	homeobox 7
SA_18G108400.m1	HD-ZIP	homeobox 7
SA_12G152200.m1	HD-ZIP	homeobox from Arabidopsis thaliana
SA_17G128800.m1	HD-ZIP	homeobox 1
SA_28G116500.m1	HD-ZIP	homeobox 7
SA_14G196800.m1	HD-ZIP	homeobox 7
SA_13G165800.m1	HD-ZIP	homeobox 1
SA_09G397400.m1	HD-ZIP	homeobox 7
SA_14G169500.m1	HD-ZIP	homeobox 1
SA_13G194700.m1	HD-ZIP	homeobox 7
SA_12G025700.m1	HD-ZIP	HD-ZIP family protein
SA_11G085000.m1	HD-ZIP	HD-ZIP family protein
SA_03G218800.m1	HD-ZIP	homeobox-leucine zipper protein 17
SA_01G006200.m1	TALE	KNOTTED-like homeobox of Arabidopsis thaliana 7
SA_29G053000.m1	HD-ZIP	homeodomain GLABROUS 1
SA_04G050300.m1	HD-ZIP	homeobox gene 8
SA_05G283800.m1	HD-ZIP	HD-ZIP family protein
SA_01G283200.m1	C3H	C3H family protein
SA_02G101500.m1	C2H2	zinc finger protein 4
SA_02G281400.m1	C3H	C3H family protein
SA_02G356200.m1	C2H2	C2H2 family protein
SA_03G010700.m1	C3H	C3H family protein
SA_03G061900.m1	C2H2	zinc finger protein 2
SA_03G069200.m1	C3H	C3H family protein
SA_04G190500.m1	C3H	floral homeotic protein (HUA1)
SA_04G330800.m1	C2H2	C2H2 family protein
SA_06G028200.m1	C3H	zinc finger protein 1
SA_06G063200.m1	C2H2	C2H2 family protein
SA_06G180900.m1	C2H2	indeterminate(ID)-domain 7
SA_06G231900.m1	C3H	C3H family protein
SA_07G067900.m1	C3H	CCCH-type zinc finger protein with ARM repeat domain
SA_08G017800.m1	C2H2	C2H2 family protein
SA_08G068000.m1	C3H	CCCH-type zinc finger protein with ARM repeat domain
SA_08G312800.m1	C2H2	zinc-finger protein 1
SA_09G093600.m1	C2H2	C2H2-like zinc finger protein
SA_09G248600.m1	C2H2	zinc-finger protein 3
SA_12G145600.m1	C2H2	C2H2 family protein
SA_13G151100.m1	C2H2	zinc finger protein 2
SA_14G081300.m1	C3H	C3H family protein
SA_14G122200.m1	C2H2	indeterminate(ID)-domain 4
SA_14G154500.m1	C2H2	zinc finger protein 2
SA_15G268100.m1	LSD	LSD family protein
SA_19G207000.m1	C3H	C3H family protein
SA_20G131100.m1	C3H	C3H family protein
SA_20G168400.m1	C2H2	C2H2 family protein
SA_28G014200.m1	C2H2	C2H2-like zinc finger protein
SA_29G059200.m1	C2H2	C2H2-like zinc finger protein
SA_29G157300.m1	C2H2	C2H2-like zinc finger protein
SA_31G056900.m1	C2H2	zinc ion binding;nucleic acid binding;zinc ion binding
SA_01G013900.m1	MYB	myb domain protein 79
SA_01G067200.m1	MYB	MYB family protein
SA_01G204100.m1	MYB	myb domain protein 3r-5
SA_02G066300.m1	MYB	myb domain protein 12
SA_02G259000.m1	MYB	myb domain protein 48
SA_03G327300.m1	MYB	myb domain protein 4
SA_04G017200.m1	MYB	myb domain protein 62
SA_04G242500.m1	MYB	myb domain protein 86
SA_05G246000.m3	MYB	MYB family protein
SA_07G157900.m1	MYB	myb domain protein 112
SA_08G059000.m1	MYB	myb domain protein 52
SA_08G184700.m1	MYB	myb domain protein 78
SA_09G132600.m1	MYB	myb domain protein 4
SA_09G323400.m1	MYB	myb domain protein 15
SA_10G190500.m1	MYB	myb domain protein 15
SA_10G271000.m1	MYB	myb domain protein 45
SA_12G066800.m1	MYB	myb domain protein 20
SA_12G399100.m1	MYB	myb domain protein r1
SA_13G007000.m1	MYB	myb domain protein 85
SA_13G240200.m1	MYB	myb domain protein r1
SA_14G045400.m1	MYB	MYB family protein
SA_14G065200.m1	MYB	myb domain protein 43
SA_14G241100.m1	MYB	myb domain protein r1
SA_16G004900.m1	MYB	myb domain protein 4
SA_17G131500.m1	MYB	myb domain protein 20
SA_18G050000.m1	MYB	myb domain protein 43
SA_18G136600.m1	MYB	myb domain protein 43
SA_18G139200.m1	MYB	myb domain protein 94
SA_19G227500.m1	MYB	myb domain protein 59
SA_20G021900.m1	MYB	myb domain protein 84
SA_20G163900.m1	MYB	myb domain protein 59
SA_22G181400.m1	MYB	MYB family protein
SA_23G026200.m1	MYB	myb domain protein 42
SA_31G003700.m1	MYB	myb domain protein 112
SA_01G345300.m1	MYB_related	MYB family protein
SA_03G028300.m1	MYB_related	MYB-like 2
SA_03G069300.m1	MYB_related	MYB_related family protein
SA_03G201200.m1	MYB_related	RAD-like 6
SA_04G082100.m1	MYB_related	MYB_related family protein
SA_05G048500.m1	MYB_related	Homeodomain-like transcriptional regulator
SA_05G324100.m1	MYB_related	MYB_related family protein
SA_05G340100.m1	MYB_related	MYB_related family protein
SA_06G051100.m1	MYB_related	Homeodomain-like transcriptional regulator
SA_06G234000.m1	MYB_related	MYB_related family protein
SA_07G240400.m2	MYB_related	myb domain protein 12
SA_10G113100.m1	MYB_related	MYB_related family protein
SA_12G041900.m1	MYB_related	MYB_related family protein
SA_14G164400.m1	MYB_related	myb domain protein 20
SA_14G254000.m1	MYB_related	MYB_related family protein
SA_14G280000.m1	MYB_related	MYB_related family protein
SA_16G171600.m1	MYB_related	MYB_related family protein
SA_20G163600.m1	MYB_related	myb domain protein 59
SA_23G104800.m1	MYB_related	MYB_related family protein
SA_24G182000.m1	MYB_related	MYB_related family protein
SA_05G131500.m1	RAV	related to ABI3/VP1 2
SA_01G047700.m1	bZIP	bZIP family protein
SA_01G047700.m2	bZIP	bZIP family protein
SA_01G071200.m1	LBD	LOB domain-containing protein 1
SA_01G152700.m1	GeBP	DNA-binding storekeeper protein-related transcriptional regulator
SA_01G167400.m1	WRKY	WRKY DNA-binding protein 26
SA_01G193400.m1	NAC	NAC domain containing protein 35
SA_01G236500.m3	NF-YB	nuclear factor Y, subunit B10
SA_01G237300.m1	WRKY	WRKY family protein
SA_01G252800.m1	HSF	heat shock transcription factor A4A
SA_01G307600.m1	LBD	LBD family protein
SA_01G314900.m1	GATA	ZIM-like 1
SA_01G318900.m2	NF-YA	nuclear factor Y, subunit A1
SA_01G360900.m1	bHLH	phytochrome interacting factor 3-like 6
SA_02G012800.m1	Nin-like	Nin-like family protein
SA_02G027400.m1	HSF	heat shock transcription factor A6B
SA_02G096500.m1	NF-YC	nuclear factor Y, subunit C4
SA_02G131200.m1	bHLH	bHLH family protein
SA_02G138000.m1	CAMTA	signal responsive 1
SA_02G165800.m1	WRKY	WRKY DNA-binding protein 33
SA_02G192700.m1	NAC	NAC family protein
SA_02G228000.m1	GATA	GATA transcription factor 12
SA_02G300100.m1	bHLH	phytochrome interacting factor 3-like 5
SA_02G332000.m1	GRAS	GRAS family protein
SA_02G360400.m1	bHLH	bHLH family protein
SA_02G390400.m1	WRKY	WRKY DNA-binding protein 57
SA_03G008500.m1	NAC	NAC domain containing protein 86
SA_03G163700.m1	NAC	NAC transcription factor-like 9
SA_03G194900.m1	WRKY	WRKY DNA-binding protein 28
SA_03G209700.m1	WRKY	WRKY family protein
SA_03G264700.m1	WRKY	WRKY DNA-binding protein 65
SA_03G269300.m1	TCP	TCP family protein
SA_03G296100.m1	bZIP	ABA-responsive element binding protein 3
SA_03G332500.m1	NAC	NAC domain containing protein 35
SA_03G336600.m1	bHLH	bHLH family protein
SA_04G005900.m1	bHLH	bHLH family protein
SA_04G086000.m1	bHLH	bHLH family protein
SA_04G088700.m1	bHLH	phytochrome interacting factor 3
SA_04G197000.m1	WRKY	WRKY DNA-binding protein 28
SA_04G212100.m1	WRKY	WRKY family protein
SA_04G261700.m1	WRKY	WRKY DNA-binding protein 65
SA_04G291700.m1	bHLH	bHLH family protein
SA_04G310600.m1	NAC	NAC domain containing protein 35
SA_04G312200.m1	NAC	NAC family protein
SA_05G007900.m1	SRS	Lateral root primordium (LRP) protein-related
SA_05G032900.m1	bHLH	bHLH family protein
SA_05G068500.m1	WRKY	WRKY DNA-binding protein 33
SA_05G099700.m1	Dof	Dof family protein
SA_05G104600.m1	WRKY	WRKY DNA-binding protein 65
SA_05G107500.m1	GATA	GATA transcription factor 12
SA_05G144000.m1	WRKY	WRKY DNA-binding protein 71
SA_05G222400.m1	LBD	LOB domain-containing protein 41
SA_05G294100.m1	BES1	BES1/BZR1 homolog 4
SA_06G035800.m1	bHLH	bHLH family protein
SA_06G040200.m1	NAC	NAC domain containing protein 35
SA_06G042000.m1	NAC	NAC family protein
SA_06G061100.m1	WRKY	WRKY DNA-binding protein 49
SA_06G070100.m1	WRKY	WRKY DNA-binding protein 33
SA_06G073100.m1	WRKY	WRKY DNA-binding protein 38
SA_06G126800.m1	bHLH	ABA-inducible BHLH-type transcription factor
SA_06G144100.m1	WRKY	WRKY DNA-binding protein 71
SA_06G178800.m1	bHLH	bHLH family protein
SA_06G226200.m1	LBD	LOB domain-containing protein 41
SA_06G233000.m1	NAC	NAC domain containing protein 75
SA_06G289200.m1	bZIP	bZIP family protein
SA_06G318100.m1	bHLH	bHLH family protein
SA_06G342400.m1	SRS	Lateral root primordium (LRP) protein-related
SA_07G013800.m1	SBP	squamosa promoter binding protein-like 1
SA_07G077700.m1	WRKY	WRKY DNA-binding protein 34
SA_07G105700.m1	E2F/DP	E2F transcription factor 3
SA_07G117700.m1	GRAS	GRAS family protein
SA_07G131100.m1	bZIP	basic leucine-zipper 5
SA_07G159500.m1	bZIP	basic region/leucine zipper motif 53
SA_07G226100.m1	WRKY	WRKY DNA-binding protein 70
SA_08G056500.m1	bHLH	bHLH family protein
SA_08G082000.m1	NF-YA	nuclear factor Y, subunit A3
SA_08G296500.m1	bZIP	basic region/leucine zipper motif 53
SA_08G307100.m1	bZIP	bZIP family protein
SA_08G312100.m1	BBR-BPC	basic pentacysteine1
SA_09G001800.m1	Trihelix	Trihelix family protein
SA_09G068800.m1	Dof	Dof-type zinc finger domain-containing protein
SA_09G095100.m1	GATA	GATA transcription factor 2
SA_09G107000.m1	bHLH	bHLH family protein
SA_09G133500.m1	TCP	TCP family protein
SA_09G162900.m1	GRAS	GRAS family protein
SA_09G230300.m1	NF-YA	nuclear factor Y, subunit A10
SA_09G349500.m1	E2F/DP	E2F transcription factor 3
SA_09G353100.m1	FAR1	FAR1-related sequence 5
SA_09G451700.m1	GeBP	DNA-binding storekeeper protein-related transcriptional regulator
SA_10G000700.m1	bZIP	basic region/leucine zipper motif 27
SA_10G007700.m1	bZIP	basic region/leucine zipper transcription factor 16
SA_10G036100.m1	bZIP	bZIP family protein
SA_10G059800.m1	WRKY	WRKY family protein
SA_10G095500.m1	Dof	TARGET OF MONOPTEROS 6
SA_10G100900.m1	GRAS	GRAS family protein
SA_10G107800.m1	bHLH	bHLH family protein
SA_10G167100.m1	E2F/DP	Transcription factor DP
SA_10G245300.m1	FAR1	FAR1-related sequence 5
SA_11G050600.m1	Dof	OBF binding protein 4
SA_11G072000.m1	GRAS	SCARECROW-like 8
SA_11G114700.m1	NAC	NAC domain containing protein 80
SA_11G118800.m1	Trihelix	sequence-specific DNA binding transcription factors
SA_11G153900.m1	WRKY	WRKY DNA-binding protein 11
SA_11G191300.m1	CAMTA	Calmodulin-binding transcription activator protein with CG-1 and Ankyrin domains
SA_11G210100.m1	bHLH	bHLH family protein
SA_11G225100.m1	GRAS	GRAS family protein
SA_11G293700.m1	WRKY	WRKY DNA-binding protein 40
SA_11G311600.m1	bZIP	basic leucine-zipper 44
SA_11G313200.m1	bZIP	basic region/leucine zipper transcription factor 16
SA_11G322700.m1	Trihelix	Trihelix family protein
SA_12G024900.m1	GATA	GATA transcription factor 7
SA_12G113300.m1	bHLH	bHLH family protein
SA_12G289000.m1	bHLH	bHLH family protein
SA_12G315900.m1	GRAS	GRAS family protein
SA_12G340200.m1	Trihelix	Trihelix family protein
SA_12G420800.m1	Nin-like	Nin-like family protein
SA_12G430400.m1	bHLH	bHLH family protein
SA_12G437100.m1	Trihelix	Trihelix family protein
SA_13G132000.m1	Dof	DOF zinc finger protein 1
SA_13G144400.m1	bHLH	bHLH family protein
SA_13G155500.m1	bHLH	LJRHL1-like 2
SA_13G174500.m1	WRKY	WRKY family protein
SA_13G190900.m1	bZIP	bZIP family protein
SA_13G202800.m1	NAC	NAC domain containing protein 38
SA_13G207000.m1	SBP	SBP family protein
SA_13G215500.m1	BES1	BES1/BZR1 homolog 4
SA_13G251900.m1	bZIP	basic leucine zipper 9
SA_13G269600.m1	SBP	squamosa promoter binding protein-like 2
SA_13G276600.m1	NAC	NAC domain containing protein 36
SA_14G079600.m1	FAR1	FAR1-related sequence 5
SA_14G119700.m1	Trihelix	sequence-specific DNA binding transcription factors
SA_14G139600.m1	ZF-HD	homeobox protein 21
SA_14G159600.m1	bHLH	LJRHL1-like 1
SA_14G177600.m1	WRKY	WRKY family protein
SA_14G198100.m1	SRS	Lateral root primordium (LRP) protein-related
SA_14G256100.m1	NAC	NAC domain containing protein 1
SA_14G269900.m1	SBP	squamosa promoter binding protein-like 2
SA_14G278600.m1	NAC	NAC domain containing protein 36
SA_15G015800.m1	SBP	SBP family protein
SA_15G025100.m1	bHLH	bHLH family protein
SA_15G149200.m1	NAC	NAC family protein
SA_16G091600.m1	NAC	NAC family protein
SA_16G115200.m1	LBD	LBD family protein
SA_16G182800.m1	NAC	NAC family protein
SA_17G059300.m1	YABBY	YABBY family protein
SA_17G119400.m1	WRKY	WRKY family protein
SA_17G119600.m1	WRKY	WRKY family protein
SA_18G018200.m1	WRKY	WRKY family protein
SA_19G038800.m1	GATA	GATA transcription factor 12
SA_19G056000.m1	bZIP	TGACG motif-binding factor 6
SA_19G208000.m1	NAC	NAC domain containing protein 75
SA_19G239200.m1	WRKY	WRKY family protein
SA_20G011600.m1	WRKY	WRKY family protein
SA_20G028700.m1	WRKY	WRKY DNA-binding protein 51
SA_20G031400.m1	HSF	heat shock transcription factor A4A
SA_20G066300.m1	bHLH	bHLH family protein
SA_20G109600.m1	WRKY	WRKY DNA-binding protein 26
SA_20G131600.m1	NAC	NAC domain containing protein 75
SA_20G133200.m1	WRKY	WRKY DNA-binding protein 50
SA_20G153400.m1	WRKY	WRKY family protein
SA_21G070700.m1	NAC	Arabidopsis NAC domain containing protein 87
SA_21G090500.m2	WRKY	WRKY DNA-binding protein 4
SA_21G104200.m1	GRAS	GRAS family protein
SA_21G114500.m1	CPP	Tesmin/TSO1-like CXC domain-containing protein
SA_22G010400.m1	FAR1	FAR1-related sequence 8
SA_22G033400.m1	NAC	NAC domain containing protein 32
SA_22G086200.m1	NAC	NAC domain containing protein 83
SA_22G108400.m1	GRAS	GRAS family protein
SA_22G116600.m1	bZIP	bZIP family protein
SA_22G117800.m1	CPP	Tesmin/TSO1-like CXC domain-containing protein
SA_22G197600.m1	NAC	Arabidopsis NAC domain containing protein 87
SA_23G010400.m1	SBP	SBP family protein
SA_23G025800.m1	SRS	Lateral root primordium (LRP) protein-related
SA_23G118700.m1	NAC	NAC domain containing protein 35
SA_25G007800.m1	CPP	TESMIN/TSO1-like CXC 2
SA_25G137000.m1	SBP	squamosa promoter binding protein-like 5
SA_25G173100.m1	GRAS	GRAS family protein
SA_25G191300.m1	GRAS	GRAS family protein
SA_25G236500.m1	FAR1	FAR1-related sequence 5
SA_26G004400.m1	WRKY	WRKY DNA-binding protein 57
SA_26G014300.m1	YABBY	YABBY family protein
SA_26G110300.m1	CAMTA	calmodulin binding;transcription regulators
SA_26G202400.m1	bZIP	basic region/leucine zipper motif protein 49
SA_27G082500.m1	WRKY	WRKY DNA-binding protein 11
SA_27G087200.m1	bHLH	bHLH family protein
SA_27G206100.m1	bHLH	bHLH family protein
SA_27G224800.m1	FAR1	FAR1-related sequence 5
SA_27G240000.m1	WRKY	WRKY DNA-binding protein 11
SA_27G248800.m1	bZIP	bZIP family protein
SA_28G032600.m1	WRKY	WRKY DNA-binding protein 11
SA_28G047300.m1	CAMTA	Calmodulin-binding transcription activator protein with CG-1 and Ankyrin domains
SA_28G064900.m1	GRAS	GRAS family protein
SA_28G182800.m1	Dof	Dof family protein
SA_29G035600.m1	WRKY	WRKY DNA-binding protein 11
SA_29G058700.m1	GRAS	GRAS family protein
SA_29G094700.m1	Trihelix	Trihelix family protein
SA_29G126000.m1	CAMTA	Calmodulin-binding transcription activator protein with CG-1 and Ankyrin domains
SA_30G017600.m1	SBP	squamosa promoter binding protein-like 8
SA_30G067900.m1	Trihelix	Trihelix family protein
SA_30G150200.m1	CAMTA	Calmodulin-binding transcription activator protein with CG-1 and Ankyrin domains
SA_31G057700.m1	SBP	SBP family protein
SA_31G152900.m1	WRKY	WRKY DNA-binding protein 70
SA_05G328600.m1	ARF	auxin response factor 16
SA_05G335500.m1	ARF	auxin response factor 19
SA_06G103600.m1	ARF	ARF family protein
SA_06G250800.m1	ARF	auxin response factor 8
SA_09G015500.m1	ARF	auxin response factor 19
SA_09G234000.m2	ARF	auxin response factor 6
SA_11G301600.m1	ARF	auxin response factor 6
SA_12G017200.m1	ARF	auxin response factor 16
SA_14G269700.m1	ARF	auxin response factor 19
SA_19G003900.m1	ARF	ARF family protein
SA_20G037900.m1	ARF	ARF family protein
SA_21G117600.m1	ARF	auxin response factor 6
SA_27G184500.m1	ARF	auxin response factor 16
SA_27G265300.m1	ARF	auxin response factor 8
SA_28G106700.m1	ARF	auxin response factor 16
SA_29G071600.m1	ARF	auxin response factor 16
SA_30G077500.m1	ARF	auxin response factor 16
SA_01G132000.m1	B3	B3 family protein
SA_02G295500.m1	B3	B3 family protein
SA_02G295600.m1	B3	B3 family protein
SA_03G247500.m1	B3	B3 family protein
SA_12G327800.m1	B3	B3 family protein
SA_15G280400.m1	B3	B3 family protein
SA_17G169900.m1	B3	B3 family protein
SA_19G060900.m1	B3	B3 family protein
SA_20G053500.m1	B3	B3 family protein
SA_21G195300.m1	B3	B3 family protein
SA_22G157000.m1	B3	HSI2-like 1
SA_25G203100.m1	B3	HSI2-like 1
SA_31G129400.m1	B3	B3 family protein
SA_09G441400.m1	AP2	AINTEGUMENTA-like 5
SA_13G191900.m1	AP2	dehydration response element B1A
SA_14G193700.m1	AP2	C-repeat-binding factor 4
SA_24G175200.m1	AP2	AP2 family protein
SA_13G050000.m1	AP2	AP2 family protein
SA_22G083300.m1	AP2	AP2 family protein
SA_01G132800.m1	ERF	ERF family protein
SA_01G163100.m1	ERF	cytokinin response factor 4
SA_04G005100.m1	ERF	DRE-binding protein 2A
SA_04G263200.m1	ERF	ethylene responsive element binding factor 1
SA_06G083100.m1	ERF	ethylene response factor 8
SA_08G247700.m1	ERF	ERF family protein
SA_09G400200.m1	ERF	ethylene responsive element binding factor 1
SA_10G111900.m1	ERF	ERF family protein
SA_10G278500.m1	ERF	ERF family protein
SA_11G218700.m1	ERF	ERF family protein
SA_12G077400.m1	ERF	related to AP2 4
SA_12G303600.m1	ERF	ethylene responsive element binding factor 5
SA_13G017800.m1	ERF	related to AP2 4
SA_13G192000.m1	ERF	C-repeat/DRE binding factor 1
SA_14G008900.m1	ERF	dehydration response element B1A
SA_14G193800.m1	ERF	C-repeat/DRE binding factor 2
SA_17G039700.m1	ERF	related to AP2 4
SA_17G166300.m1	ERF	cytokinin response factor 4
SA_18G083900.m1	ERF	ethylene response factor 1
SA_18G111200.m1	ERF	C-repeat-binding factor 4
SA_23G038300.m1	ERF	redox responsive transcription factor 1
SA_27G119800.m1	ERF	ERF family protein
SA_27G199800.m1	ERF	ethylene responsive element binding factor 1
SA_27G236500.m1	ERF	erf domain protein 9
SA_27G262800.m1	ERF	ethylene responsive element binding factor 3
SA_28G150100.m1	ERF	erf domain protein 9
SA_29G061500.m1	ERF	ethylene responsive element binding factor 1
SA_30G063900.m1	ERF	ERF family protein
SA_30G064800.m1	ERF	ethylene responsive element binding factor 1
SA_06G342700.m1	DBB	salt tolerance homolog2
SA_14G274300.m1	DBB	salt tolerance homolog2
SA_19G202300.m1	DBB	light-regulated zinc finger protein 1
SA_20G129100.m1	DBB	light-regulated zinc finger protein 1
SA_22G058400.m1	DBB	light-regulated zinc finger protein 1
SA_13G003800.m1	CO-like	CONSTANS-like 2
SA_13G248700.m1	CO-like	CONSTANS-like 5
SA_14G068900.m1	CO-like	CONSTANS-like 2
SA_14G069200.m1	CO-like	CONSTANS-like 2
SA_16G154900.m1	CO-like	CONSTANS-like 5
SA_21G195600.m1	CO-like	B-box type zinc finger protein with CCT domain
SA_11G154900.m1	ARR-B	response regulator 12
SA_01G250600.m1	G2-like	G2-like family protein
SA_02G213900.m1	G2-like	myb-related protein 1
SA_04G069800.m1	G2-like	G2-like family protein
SA_05G208300.m1	G2-like	G2-like family protein
SA_06G238900.m1	G2-like	G2-like family protein
SA_09G065500.m1	G2-like	G2-like family protein
SA_09G377700.m1	G2-like	G2-like family protein
SA_16G048300.m1	G2-like	G2-like family protein
SA_18G135600.m1	G2-like	G2-like family protein
SA_21G202200.m1	G2-like	G2-like family protein
SA_22G113000.m1	G2-like	G2-like family protein
SA_22G197900.m1	G2-like	G2-like family protein
SA_23G051100.m1	G2-like	myb-related protein 1
SA_24G064100.m1	G2-like	myb-related protein 1
SA_02G392300.m1	MIKC_MADS	MIKC_MADS family protein
SA_06G117500.m1	MIKC_MADS	AGAMOUS-like 8
SA_07G092400.m1	MIKC_MADS	MIKC_MADS family protein
SA_09G085200.m1	MIKC_MADS	AGAMOUS-like 19
SA_10G092000.m1	MIKC_MADS	AGAMOUS-like 19
SA_21G003900.m1	MIKC_MADS	MIKC_MADS family protein
SA_22G003800.m1	MIKC_MADS	MIKC_MADS family protein
SA_24G065900.m1	MIKC_MADS	AGAMOUS-like 16
SA_02G008500.m1	M-type_MADS	AGAMOUS-like 14
SA_13G184000.m1	M-type_MADS	AGAMOUS-like 61
SA_05G016300.m1	HB-other	HB-other family protein
SA_08G261700.m1	HB-other	KNOTTED-like homeobox of Arabidopsis thaliana 7
SA_12G417900.m1	HB-other	pathogenesis related homeodomain protein A
SA_14G180200.m1	HB-other	sequence-specific DNA binding transcription factors;sequence-specific DNA binding
SA_27G042200.m1	HB-other	homeobox gene 8
SA_03G300300.m1	WOX	WUSCHEL related homeobox 13
SA_02G336500.m2	TALE	BEL1-like homeodomain 4
SA_07G053600.m1	TALE	BEL1-like homeodomain 4
SA_08G053400.m1	TALE	BEL1-like homeodomain 4
SA_01G335400.m1	TALE	BEL1-like homeodomain 4
SA_08G112800.m1	TALE	BEL1-like homeodomain 1
SA_19G077000.m1	TALE	TALE family protein
SA_12G329300.m1	TALE	TALE family protein
SA_05G056500.m1	TALE	TALE family protein
SA_11G234000.m1	TALE	TALE family protein
SA_13G133700.m1	HD-ZIP	homeobox protein 16
SA_17G150600.m1	HD-ZIP	homeobox protein 16
SA_14G138400.m1	HD-ZIP	homeobox protein 16
SA_23G035400.m1	HD-ZIP	homeobox protein 16
SA_09G432500.m1	HD-ZIP	homeobox 1
SA_12G306200.m1	HD-ZIP	homeobox-leucine zipper protein 3
SA_13G144200.m1	HD-ZIP	homeobox from Arabidopsis thaliana
SA_18G156700.m1	HD-ZIP	homeobox protein 16
SA_17G143800.m1	HD-ZIP	homeobox from Arabidopsis thaliana
SA_13G052100.m1	HD-ZIP	Homeobox-leucine zipper protein 4 (HB-4) / HD-ZIP protein
SA_11G219400.m1	HD-ZIP	homeobox-leucine zipper protein 3
SA_11G201400.m1	HD-ZIP	HD-ZIP family protein
SA_08G226600.m1	HD-ZIP	homeobox protein 21
SA_08G074500.m1	TALE	KNOTTED-like from Arabidopsis thaliana
SA_24G190500.m1	HD-ZIP	protodermal factor 2
SA_12G037300.m1	HD-ZIP	homeodomain GLABROUS 1
SA_11G074300.m1	HD-ZIP	HD-ZIP family protein
SA_22G120100.m1	HD-ZIP	HD-ZIP family protein
SA_05G098100.m1	HD-ZIP	HD-ZIP family protein
SA_09G234700.m1	HD-ZIP	HD-ZIP family protein
SA_07G138800.m1	HD-ZIP	HD-ZIP family protein
SA_12G088200.m1	HD-ZIP	homeodomain GLABROUS 11
SA_12G183000.m1	HD-ZIP	HD-ZIP family protein
SA_28G131100.m1	HD-ZIP	homeodomain GLABROUS 1
SA_19G041100.m1	HB-PHD	Homeodomain-like protein with RING/FYVE/PHD-type zinc finger domain
SA_11G307600.m1	HB-PHD	pathogenesis related homeodomain protein A
SA_01G076200.m1	C2H2	C2H2 family protein
SA_01G352300.m1	C2H2	zinc-finger protein 1
SA_02G102700.m1	C2H2	C2H2-like zinc finger protein
SA_02G386000.m1	C2H2	zinc-finger protein 1
SA_04G081600.m1	C3H	C3H family protein
SA_05G030200.m1	C2H2	relative of early flowering 6
SA_06G033200.m1	C2H2	relative of early flowering 6
SA_06G048000.m1	C2H2	C2H2 family protein
SA_07G038800.m1	C2H2	salt tolerance zinc finger
SA_08G039100.m1	C2H2	salt tolerance zinc finger
SA_09G360500.m1	C2H2	C2H2 family protein
SA_10G336000.m1	C2H2	zinc finger protein 8
SA_11G003700.m1	C2H2	C2H2 family protein
SA_17G088400.m2	C2H2	indeterminate(ID)-domain 4
SA_18G021200.m1	C2H2	C2H2-like zinc finger protein
SA_18G090800.m1	C2H2	C2H2 family protein
SA_18G129200.m1	C3H	C3H family protein
SA_19G036600.m1	C3H	C3H family protein
SA_19G234800.m1	C3H	C3H family protein
SA_20G157700.m1	C3H	C3H family protein
SA_21G041900.m1	C3H	C3H family protein
SA_22G050600.m1	C3H	C3H family protein
SA_22G096200.m1	C3H	CCCH-type zinc finger protein with ARM repeat domain
SA_27G210600.m1	C2H2	indeterminate(ID)-domain 4
SA_28G010600.m1	C2H2	C2H2 family protein
SA_01G056700.m1	MYB	myb domain protein 112
SA_01G062300.m1	MYB	myb domain protein 12
SA_01G286200.m1	MYB	myb domain protein 3r-4
SA_01G331000.m1	MYB	myb domain protein 52
SA_03G316100.m1	MYB	myb domain protein 109
SA_03G317400.m1	MYB	Homeodomain-like transcriptional regulator
SA_04G101500.m1	MYB	myb domain protein 12
SA_04G316500.m1	MYB	myb domain protein 4
SA_07G098500.m1	MYB	myb domain protein 6
SA_08G294900.m1	MYB	myb domain protein 111
SA_09G132300.m1	MYB	myb domain protein 6
SA_09G386800.m1	MYB	myb domain protein 15
SA_11G002700.m1	MYB	myb domain protein r1
SA_13G025200.m1	MYB	myb domain protein 5
SA_13G198300.m1	MYB	myb domain protein 4
SA_14G160900.m1	MYB	myb domain protein 30
SA_16G093200.m1	MYB	myb domain protein 4
SA_17G097400.m1	MYB	myb domain protein 4
SA_19G088600.m1	MYB	myb domain protein 4
SA_20G074800.m1	MYB	myb domain protein 4
SA_21G185200.m1	MYB	myb domain protein 61
SA_22G108000.m1	MYB	MYB family protein
SA_23G026700.m1	MYB	myb domain protein 4
SA_25G227500.m1	MYB	myb domain protein 30
SA_27G183400.m1	MYB	myb domain protein 15
SA_30G122300.m1	MYB	myb domain protein 15
SA_31G026400.m1	MYB	myb domain protein 60
SA_01G238300.m1	MYB_related	RAD-like 6
SA_01G298400.m1	MYB_related	myb domain protein 3r-5
SA_02G200900.m1	MYB_related	MYB family protein
SA_04G203600.m1	MYB_related	RAD-like 6
SA_05G155700.m2	MYB_related	RAD-like 6
SA_05G217800.m1	MYB_related	MYB_related family protein
SA_06G156700.m1	MYB_related	RAD-like 6
SA_06G170200.m1	MYB_related	MYB_related family protein
SA_06G231800.m1	MYB_related	MYB_related family protein
SA_08G185600.m1	MYB_related	myb domain protein 59
SA_09G421700.m1	MYB_related	RAD-like 6
SA_11G026000.m1	MYB_related	TRF-like 6
SA_12G090700.m1	MYB_related	TRF-like 6
SA_19G007500.m1	MYB_related	RAD-like 1
SA_19G078500.m1	MYB_related	MYB family protein
SA_20G013300.m1	MYB_related	RAD-like 1
SA_20G068000.m1	MYB_related	MYB family protein
SA_25G200900.m1	MYB_related	MYB_related family protein
SA_15G231800.m1	HB-other

## Sheet: Table S9
Table S9. Parameter settings for different machine learning models, including XGBoost, Random Forest, SVM, and GBDT.
1. XGBoost Classifier (XGBClassifier)
• Parameter Configuration
n_estimators=701: Ensemble with 701 decision trees
max_depth=9: Maximum tree depth of 9 levels
learning_rate=0.0292: Step size shrinkage for tree contributions
subsample=0.8453: Bootstrap sampling rate (84.53% of training data)
colsample_bytree=0.5006: Feature subsampling ratio per tree (50.06%)
min_child_weight=1: Minimum sum of instance weight (Hessian) in child nodes
reg_lambda=4.0176: L2 regularization term coefficient
reg_alpha=1.808e-04: L1 regularization term coefficient
gamma=6.912e-05: Minimum loss reduction threshold for node splitting
eval_metric='logloss': Optimization objective (binary logistic regression)
2. Random Forest Classifier
• Parameter Configuration
n_estimators=585: Ensemble of 585 decision trees
max_depth=15: Maximum tree depth constraint
min_samples_split=2: Minimum samples required for node splitting
min_samples_leaf=1: Minimum samples required at leaf nodes
random_state=2024: Reproducibility seed
3. Support Vector Machine (SVM)
• Parameter Configuration
C=0.2326: Regularization parameter balancing margin and misclassification
kernel='poly': Polynomial kernel function (degree=3)
gamma='scale': Kernel coefficient (1 / (n_features × variance))
probability=True: Enable Platt scaling for probability estimates
random_state=2024: Reproducibility seed
4. Gradient Boosting Classifier
• Parameter Configuration
learning_rate=0.1780: Shrinkage factor for tree contributions
n_estimators=223: Sequential construction of 223 weak learners
max_depth=5: Maximum depth of individual regression trees
subsample=0.8994: Stochastic gradient boosting sampling rate
max_features=1.0: Full feature set utilization per split
min_samples_split=4: Minimum observations for node division
min_samples_leaf=1: Terminal node size constraint
random_state=2024: Reproducibility seed

[truncated: 1 more sheets: Table S10]
